# Supplementary material for: (2S)-Methyl 2-(p-toluenesulfonamido)propanoate
Source: Acta Crystallogr Sect E Struct Rep Online. 2009 May 14;65(Pt 6):o1300. doi: 10.1107/S1600536809017371 (PMC2969690; doi:10.1107/S1600536809017371)
Supplement: Supplementary file 1 [file e-65-o1300-sup1.cif]

##############################################################################
###                                                                        ###
###        Electronic paper (Acta Crystallographica Section E)             ###
###                                                                        ###
##############################################################################
#                                                                            #
# This CIF contains the data in a paper accepted for publication in Acta     #
# Crystallographica Section E. It conforms to the requirements of Notes      #
# for Authors for Section E, and has been peer reviewed under the auspices   #
# of the IUCr Commission on Journals.                                        #
#                                                                            #
# Full details of the Crystallographic Information File format               #
# are given in the paper "The Crystallographic Information File (CIF):       #
# a New Standard Archive File for Crystallography" by S. R. Hall, F. H.      #
# Allen and I. D. Brown [Acta Cryst. (1991), A47, 655-685].                  #
#                                                                            #
# The current version of the core CIF dictionary is obtainable from          #
# ftp://ftp.iucr.org/pub/cif_core.dic. The current version number is 2.4.    #
#                                                                            #
# Software is freely available for graphical display of the structure(s) in  #
# this CIF.  For information consult the CIF home page http://www.iucr.org/  #
# cif/home.html                                                              #
#                                                                            #
# This file may be used for bona fide research purposes within the           #
# scientific community so long as proper attribution is given to the journal # 
# article from which it was obtained.                                        #
#                                                                            #
##############################################################################
                                             
data_I
_audit_creation_method     SHELXL-97
_chemical_name_systematic
;
(2<i>S</i>)-Methyl 2-(<i>p</i>-toluenesulfonamido)propanoate
;
_chemical_name_common     ?
_chemical_formula_moiety     'C11 H15 N O4 S'
_chemical_formula_sum     'C11 H15 N O4 S'
_chemical_formula_iupac     'C11 H15 N O4 S'
_chemical_formula_weight     257.30
_chemical_melting_point     ?
_chemical_melting_point_gt     363
_chemical_melting_point_lt     365
_symmetry_cell_setting     orthorhombic
_symmetry_space_group_name_H-M     'P 21 21 21'
_symmetry_space_group_name_Hall     'P 2ac 2ab'
loop_
    _symmetry_equiv_pos_as_xyz
    'x, y, z'
    '-x+1/2, -y, z+1/2'
    '-x, y+1/2, -z+1/2'
    'x+1/2, -y+1/2, -z'
_cell_length_a     7.1948(2)
_cell_length_b     11.2552(3)
_cell_length_c     15.3311(4)
_cell_angle_alpha     90.00
_cell_angle_beta     90.00
_cell_angle_gamma     90.00
_cell_volume     1241.50(6)
_cell_formula_units_Z     4
_cell_measurement_reflns_used     40101
_cell_measurement_theta_min     2.2373
_cell_measurement_theta_max     32.5914
_cell_measurement_temperature     100(2)
_exptl_crystal_description     'irregular block'
_exptl_crystal_colour     colourless
_exptl_crystal_size_max     0.35
_exptl_crystal_size_mid     0.30
_exptl_crystal_size_min     0.20
_exptl_crystal_density_diffrn     1.377
_exptl_crystal_density_meas     ?
_exptl_crystal_density_method     'not measured'
_exptl_crystal_F_000     544
_exptl_absorpt_coefficient_mu     0.263
_exptl_absorpt_correction_type     multi-scan
_exptl_absorpt_process_details
;
(CrysAlis RED; Oxford Diffraction, 2008)
;
_exptl_absorpt_correction_T_min     0.97232
_exptl_absorpt_correction_T_max     1.00000
_exptl_special_details
;
;
_diffrn_ambient_temperature     100(2)
_diffrn_radiation_type     MoK\a
_diffrn_radiation_wavelength     0.71073
_diffrn_radiation_source     'fine-focus sealed tube'
_diffrn_radiation_monochromator     graphite
_diffrn_measurement_device_type     'Oxford Diffraction Xcalibur E'
_diffrn_measurement_method     \w-scan
_diffrn_detector_area_resol_mean     16.1419
_diffrn_reflns_number     55416
_diffrn_reflns_av_R_equivalents     0.0280
_diffrn_reflns_av_sigmaI/netI     0.0133
_diffrn_reflns_theta_min     2.24
_diffrn_reflns_theta_max     32.03
_diffrn_reflns_theta_full     32.03
_diffrn_measured_fraction_theta_max     0.996
_diffrn_measured_fraction_theta_full     0.996
_diffrn_reflns_limit_h_min     -10
_diffrn_reflns_limit_h_max     10
_diffrn_reflns_limit_k_min     -16
_diffrn_reflns_limit_k_max     16
_diffrn_reflns_limit_l_min     -22
_diffrn_reflns_limit_l_max     22
_diffrn_standards_number     ?
_diffrn_standards_interval_count     ?
_diffrn_standards_interval_time     ?
_diffrn_standards_decay_%     ?
_refine_special_details
;
Refinement of <i>F</i>^2^ against ALL reflections. The weighted <i>R</i>-factor
<i>wR</i> and goodness of fit <i>S</i> are based on <i>F</i>^2^, conventional
<i>R</i>-factors <i>R</i> are based on <i>F</i>, with <i>F</i> set to zero for
negative <i>F</i>^2^. The threshold expression of <i>F</i>^2^ >
\s(<i>F</i>^2^) is used only for calculating <i>R</i>-factors(gt) <i>etc</i>.
and is not relevant to the choice of reflections for refinement.
<i>R</i>-factors based on <i>F</i>^2^ are statistically about twice as large
as those based on <i>F</i>, and <i>R</i>- factors based on ALL data will be
even larger.
;
_reflns_number_total     4284
_reflns_number_gt     4060
_reflns_threshold_expression     >2sigma(I)
_refine_ls_structure_factor_coef     Fsqd
_refine_ls_matrix_type     full
_refine_ls_R_factor_all     0.0233
_refine_ls_R_factor_gt     0.0220
_refine_ls_wR_factor_gt     0.0631
_refine_ls_wR_factor_ref     0.0634
_refine_ls_goodness_of_fit_ref     1.048
_refine_ls_restrained_S_all     1.048
_refine_ls_number_reflns     4284
_refine_ls_number_parameters     161
_refine_ls_number_restraints     0
_refine_ls_hydrogen_treatment     mixed
_refine_ls_weighting_scheme     calc
_refine_ls_weighting_details
         'calc w=1/[\s^2^(Fo^2^)+(0.0451P)^2^+0.0628P] where P=(Fo^2^+2Fc^2^)/3'
_atom_sites_solution_hydrogens     geom
_atom_sites_solution_primary     direct
_atom_sites_solution_secondary     difmap
_refine_ls_shift/su_max     0.001
_refine_ls_shift/su_mean     0.000
_refine_diff_density_max     0.365
_refine_diff_density_min     -0.312
_refine_ls_extinction_method     none
_refine_ls_extinction_coef     ?
_refine_ls_abs_structure_details     'Flack (1983), 1818 Friedel pairs'
_refine_ls_abs_structure_Flack     0.01(4)
loop_
    _atom_type_symbol
    _atom_type_description
    _atom_type_scat_dispersion_real
    _atom_type_scat_dispersion_imag
    _atom_type_scat_source
    'C' 'C' 0.0033 0.0016
                         'International Tables Vol C Tables 4.2.6.8 and 6.1.1.4'
    'H' 'H' 0.0000 0.0000
                         'International Tables Vol C Tables 4.2.6.8 and 6.1.1.4'
    'N' 'N' 0.0061 0.0033
                         'International Tables Vol C Tables 4.2.6.8 and 6.1.1.4'
    'O' 'O' 0.0106 0.0060
                         'International Tables Vol C Tables 4.2.6.8 and 6.1.1.4'
    'S' 'S' 0.1246 0.1234
                         'International Tables Vol C Tables 4.2.6.8 and 6.1.1.4'
_computing_data_collection
;
CrysAlis CCD (Oxford Diffraction, 2008)
;
_computing_cell_refinement
;
CrysAlis RED (Oxford Diffraction, 2008)
;
_computing_data_reduction
;
CrysAlis RED (Oxford Diffraction, 2008)
;
_computing_structure_solution     'SHELXS97 (Sheldrick, 2008)'
_computing_structure_refinement     'SHELXL97 (Sheldrick, 2008)'
_computing_molecular_graphics     'XP (Siemens, 1994)'
_computing_publication_material     'SHELXL97 (Sheldrick, 2008)'
loop_
    _atom_site_type_symbol
    _atom_site_label
    _atom_site_fract_x
    _atom_site_fract_y
    _atom_site_fract_z
    _atom_site_U_iso_or_equiv
    _atom_site_adp_type
    _atom_site_calc_flag
    _atom_site_refinement_flags
    _atom_site_occupancy
    _atom_site_disorder_assembly
    _atom_site_disorder_group
    S S 0.77287(3) 0.499255(18) 0.576519(12) 0.01308(5) Uani d . 1 . .
    O O1 0.26383(10) 0.24453(5) 0.58832(5) 0.01963(14) Uani d . 1 . .
    O O2 0.29792(10) 0.39044(5) 0.68639(4) 0.01622(12) Uani d . 1 . .
    O O3 0.95092(9) 0.44220(6) 0.58061(5) 0.02115(14) Uani d . 1 . .
    O O4 0.70626(11) 0.56695(6) 0.64934(4) 0.02111(14) Uani d . 1 . .
    C C1 0.31824(12) 0.34256(7) 0.60812(5) 0.01252(14) Uani d . 1 . .
    C C2 0.42632(12) 0.42436(7) 0.54745(5) 0.01322(14) Uani d . 1 . .
    H H2 0.4070 0.5085 0.5662 0.016 Uiso calc R 1 . .
    C C3 0.36297(14) 0.41083(10) 0.45331(6) 0.0239(2) Uani d . 1 . .
    H H3A 0.4314 0.4668 0.4164 0.036 Uiso calc R 1 . .
    H H3B 0.2295 0.4275 0.4493 0.036 Uiso calc R 1 . .
    H H3C 0.3872 0.3295 0.4336 0.036 Uiso calc R 1 . .
    C C4 0.19070(16) 0.32121(10) 0.74852(7) 0.0258(2) Uani d . 1 . .
    H H4A 0.0614 0.3160 0.7288 0.039 Uiso calc R 1 . .
    H H4B 0.1950 0.3598 0.8058 0.039 Uiso calc R 1 . .
    H H4C 0.2433 0.2411 0.7529 0.039 Uiso calc R 1 . .
    C C5 0.77229(12) 0.59314(7) 0.48448(5) 0.01268(14) Uani d . 1 . .
    C C6 0.69566(12) 0.70659(7) 0.48923(5) 0.01463(14) Uani d . 1 . .
    H H6 0.6427 0.7348 0.5421 0.018 Uiso calc R 1 . .
    C C7 0.69813(12) 0.77808(7) 0.41487(6) 0.01543(15) Uani d . 1 . .
    H H7 0.6459 0.8555 0.4174 0.019 Uiso calc R 1 . .
    C C8 0.77573(13) 0.73814(7) 0.33690(5) 0.01487(15) Uani d . 1 . .
    C C9 0.84746(13) 0.62251(8) 0.33331(6) 0.01649(16) Uani d . 1 . .
    H H9 0.8974 0.5933 0.2801 0.020 Uiso calc R 1 . .
    C C10 0.84653(12) 0.55006(7) 0.40655(6) 0.01525(15) Uani d . 1 . .
    H H10 0.8959 0.4719 0.4037 0.018 Uiso calc R 1 . .
    C C11 0.78446(17) 0.81761(9) 0.25811(6) 0.02262(18) Uani d . 1 . .
    H H11A 0.6738 0.8683 0.2564 0.034 Uiso calc R 1 . .
    H H11B 0.7893 0.7689 0.2052 0.034 Uiso calc R 1 . .
    H H11C 0.8960 0.8674 0.2614 0.034 Uiso calc R 1 . .
    N N 0.62422(10) 0.39329(6) 0.55827(5) 0.01262(13) Uani d . 1 . .
    H H01 0.661(2) 0.3437(14) 0.5189(10) 0.032(4) Uiso d . 1 . .
loop_
    _atom_site_aniso_label
    _atom_site_aniso_U_11
    _atom_site_aniso_U_22
    _atom_site_aniso_U_33
    _atom_site_aniso_U_12
    _atom_site_aniso_U_13
    _atom_site_aniso_U_23
    S 0.01306(9) 0.01406(8) 0.01212(8) -0.00207(7) -0.00239(6) 0.00121(7)
    O1 0.0243(3) 0.0136(3) 0.0210(3) -0.0038(2) -0.0008(3) -0.0026(2)
    O2 0.0175(3) 0.0183(3) 0.0129(3) -0.0021(2) 0.0007(2) -0.0013(2)
    O3 0.0131(3) 0.0248(3) 0.0256(3) -0.0009(2) -0.0058(3) 0.0072(3)
    O4 0.0310(4) 0.0199(3) 0.0125(3) -0.0053(3) 0.0004(3) -0.0036(2)
    C1 0.0109(3) 0.0130(3) 0.0137(3) 0.0008(3) -0.0016(3) 0.0000(3)
    C2 0.0113(3) 0.0137(3) 0.0146(3) 0.0008(3) -0.0005(3) 0.0020(3)
    C3 0.0167(4) 0.0388(5) 0.0163(4) -0.0023(4) -0.0046(3) 0.0078(4)
    C4 0.0269(5) 0.0319(5) 0.0187(4) -0.0047(4) 0.0050(4) 0.0060(4)
    C5 0.0123(3) 0.0128(3) 0.0129(3) -0.0013(3) -0.0004(3) 0.0003(2)
    C6 0.0141(3) 0.0140(3) 0.0158(3) 0.0005(3) 0.0016(3) -0.0013(3)
    C7 0.0145(3) 0.0128(3) 0.0190(4) 0.0006(3) -0.0003(3) 0.0004(3)
    C8 0.0150(3) 0.0153(3) 0.0143(3) -0.0032(3) -0.0031(3) 0.0019(3)
    C9 0.0194(4) 0.0164(4) 0.0137(4) -0.0014(3) 0.0022(3) -0.0011(3)
    C10 0.0167(4) 0.0129(3) 0.0162(4) 0.0009(3) 0.0014(3) -0.0012(3)
    C11 0.0299(5) 0.0199(4) 0.0180(4) -0.0044(4) -0.0027(4) 0.0050(3)
    N 0.0112(3) 0.0109(3) 0.0157(3) 0.0003(2) -0.0002(2) -0.0002(2)
_geom_special_details
;
All e.s.d.'s (except the e.s.d. in the dihedral angle between two l.s. planes)
are estimated using the full covariance matrix. The cell e.s.d.'s are taken
into account individually in the estimation of e.s.d.'s in distances, angles
and torsion angles; correlations between e.s.d.'s in cell parameters are only
used when they are defined by crystal symmetry. An approximate (isotropic)
treatment of cell e.s.d.'s is used for estimating e.s.d.'s involving l.s.
planes.
;
loop_
    _geom_bond_atom_site_label_1
    _geom_bond_atom_site_label_2
    _geom_bond_site_symmetry_2
    _geom_bond_distance
    _geom_bond_publ_flag
    S O4 . 1.4341(7) ?
    S O3 . 1.4344(7) ?
    S N . 1.6262(8) ?
    S C5 . 1.7628(8) ?
    O1 C1 . 1.2094(10) ?
    O2 C1 . 1.3235(10) ?
    O2 C4 . 1.4525(11) ?
    C1 C2 . 1.5223(11) ?
    C2 N . 1.4755(11) ?
    C2 C3 . 1.5213(13) ?
    C5 C6 . 1.3929(11) ?
    C5 C10 . 1.3956(11) ?
    C6 C7 . 1.3955(11) ?
    C7 C8 . 1.3938(12) ?
    C8 C9 . 1.4012(12) ?
    C8 C11 . 1.5043(12) ?
    C9 C10 . 1.3878(12) ?
    C2 H2 . 1.0000 ?
    C3 H3A . 0.9800 ?
    C3 H3B . 0.9800 ?
    C3 H3C . 0.9800 ?
    C4 H4A . 0.9800 ?
    C4 H4B . 0.9800 ?
    C4 H4C . 0.9800 ?
    C6 H6 . 0.9500 ?
    C7 H7 . 0.9500 ?
    C9 H9 . 0.9500 ?
    C10 H10 . 0.9500 ?
    C11 H11A . 0.9800 ?
    C11 H11B . 0.9800 ?
    C11 H11C . 0.9800 ?
    N H01 . 0.865(16) ?
loop_
    _geom_angle_atom_site_label_1
    _geom_angle_atom_site_label_2
    _geom_angle_atom_site_label_3
    _geom_angle_site_symmetry_1
    _geom_angle_site_symmetry_3
    _geom_angle
    _geom_angle_publ_flag
    O4 S O3 . . 120.15(5) ?
    O4 S N . . 107.69(4) ?
    O3 S N . . 105.46(4) ?
    O4 S C5 . . 107.69(4) ?
    O3 S C5 . . 107.79(4) ?
    N S C5 . . 107.48(4) ?
    C1 O2 C4 . . 115.78(7) ?
    O1 C1 O2 . . 124.28(8) ?
    O1 C1 C2 . . 124.32(8) ?
    O2 C1 C2 . . 111.35(7) ?
    N C2 C3 . . 111.84(7) ?
    N C2 C1 . . 106.32(7) ?
    C3 C2 C1 . . 111.48(7) ?
    C6 C5 C10 . . 120.98(7) ?
    C6 C5 S . . 120.57(6) ?
    C10 C5 S . . 118.43(6) ?
    C5 C6 C7 . . 118.74(7) ?
    C8 C7 C6 . . 121.32(7) ?
    C7 C8 C9 . . 118.74(7) ?
    C7 C8 C11 . . 120.90(8) ?
    C9 C8 C11 . . 120.36(8) ?
    C10 C9 C8 . . 120.81(8) ?
    C9 C10 C5 . . 119.37(8) ?
    C2 N S . . 118.70(6) ?
    N C2 H2 . . 109.0 ?
    C3 C2 H2 . . 109.0 ?
    C1 C2 H2 . . 109.0 ?
    C2 C3 H3A . . 109.5 ?
    C2 C3 H3B . . 109.5 ?
    H3A C3 H3B . . 109.5 ?
    C2 C3 H3C . . 109.5 ?
    H3A C3 H3C . . 109.5 ?
    H3B C3 H3C . . 109.5 ?
    O2 C4 H4A . . 109.5 ?
    O2 C4 H4B . . 109.5 ?
    H4A C4 H4B . . 109.5 ?
    O2 C4 H4C . . 109.5 ?
    H4A C4 H4C . . 109.5 ?
    H4B C4 H4C . . 109.5 ?
    C5 C6 H6 . . 120.6 ?
    C7 C6 H6 . . 120.6 ?
    C8 C7 H7 . . 119.3 ?
    C6 C7 H7 . . 119.3 ?
    C10 C9 H9 . . 119.6 ?
    C8 C9 H9 . . 119.6 ?
    C9 C10 H10 . . 120.3 ?
    C5 C10 H10 . . 120.3 ?
    C8 C11 H11A . . 109.5 ?
    C8 C11 H11B . . 109.5 ?
    H11A C11 H11B . . 109.5 ?
    C8 C11 H11C . . 109.5 ?
    H11A C11 H11C . . 109.5 ?
    H11B C11 H11C . . 109.5 ?
    C2 N H01 . . 111.8(10) ?
    S N H01 . . 113.1(10) ?
loop_
    _geom_torsion_atom_site_label_1
    _geom_torsion_atom_site_label_2
    _geom_torsion_atom_site_label_3
    _geom_torsion_atom_site_label_4
    _geom_torsion_site_symmetry_1
    _geom_torsion_site_symmetry_2
    _geom_torsion_site_symmetry_3
    _geom_torsion_site_symmetry_4
    _geom_torsion
    _geom_torsion_publ_flag
    C4 O2 C1 O1 . . . . -4.64(13) ?
    C4 O2 C1 C2 . . . . 177.89(8) ?
    O1 C1 C2 N . . . . -87.54(10) ?
    O2 C1 C2 N . . . . 89.93(8) ?
    O1 C1 C2 C3 . . . . 34.58(12) ?
    O2 C1 C2 C3 . . . . -147.95(8) ?
    O4 S C5 C6 . . . . -6.70(9) ?
    O3 S C5 C6 . . . . -137.70(7) ?
    N S C5 C6 . . . . 109.07(7) ?
    O4 S C5 C10 . . . . 174.70(7) ?
    O3 S C5 C10 . . . . 43.70(8) ?
    N S C5 C10 . . . . -69.53(8) ?
    C10 C5 C6 C7 . . . . -1.48(13) ?
    S C5 C6 C7 . . . . 179.97(6) ?
    C5 C6 C7 C8 . . . . -0.17(13) ?
    C6 C7 C8 C9 . . . . 1.82(13) ?
    C6 C7 C8 C11 . . . . -177.58(9) ?
    C7 C8 C9 C10 . . . . -1.88(13) ?
    C11 C8 C9 C10 . . . . 177.52(9) ?
    C8 C9 C10 C5 . . . . 0.29(13) ?
    C6 C5 C10 C9 . . . . 1.42(13) ?
    S C5 C10 C9 . . . . -179.99(7) ?
    C3 C2 N S . . . . 108.25(8) ?
    C1 C2 N S . . . . -129.86(6) ?
    O4 S N C2 . . . . 52.67(7) ?
    O3 S N C2 . . . . -177.90(6) ?
    C5 S N C2 . . . . -63.10(7) ?
loop_
    _geom_hbond_atom_site_label_D
    _geom_hbond_atom_site_label_H
    _geom_hbond_atom_site_label_A
    _geom_hbond_site_symmetry_A
    _geom_hbond_distance_DH
    _geom_hbond_distance_HA
    _geom_hbond_distance_DA
    _geom_hbond_angle_DHA
    N H01 O1 4_556 0.865(16) 2.057(16) 2.9097(10) 168.6(14)
    C10 H10 O1 4_556 0.95 2.62 3.3696(11) 136.4
    C9 H9 O2 2_664 0.95 2.63 3.4065(11) 139.5
    C7 H7 O3 4_466 0.95 2.67 3.6167(11) 171.5
    C4 H4C O4 3_646 0.98 2.49 3.3453(13) 145.1
data_global
_journal_date_recd_electronic     2009-04-29
_journal_date_accepted     2009-05-08
_journal_name_full     'Acta Crystallographica, Section E'
_journal_year     2009
_journal_volume     65
_journal_issue      6
_journal_page_first     o1300
_journal_page_last     o1300
_journal_paper_category     QO
_journal_coeditor_code     HG2507
_publ_contact_author_name     'Hameed, Shahid'
_publ_contact_author_address
;
Department of Chemistry
Quaid-i-Azam University
Islamabad-45320
Pakistan
;
_publ_contact_author_email     shameed@qau.edu.pk
_publ_contact_author_fax     '+92 51 9064 4421'
_publ_contact_author_phone     '+92 51 9064 2133'
_publ_section_title
;
(2<i>S</i>)-Methyl 2-(<i>p</i>-toluenesulfonamido)propanoate
;
loop_
    _publ_author_name
    _publ_author_address
    'Syed, Tayyaba'
;
Department of Chemistry
Quaid-i-Azam University
Islamabad-45320
Pakistan
;
    'Hameed, Shahid'
;
Department of Chemistry
Quaid-i-Azam University
Islamabad-45320
Pakistan
;
    'Jones, Peter G.'
;
Institut for Anorganische und Analytische Chemie
Technische Universit\"at Braunschweig
Hagenring 30
38106 Braunschweig
Germany
;
    'Schmidt-Meier, Andrea'
;
Institut for Anorganische und Analytische Chemie
Technische Universit\"at Braunschweig
Hagenring 30
38106 Braunschweig
Germany
;
