# Supplementary material for: (2S)-Methyl 2-(p-toluenesulfonamido)propanoate
Source: Acta Crystallogr Sect E Struct Rep Online. 2009 May 14;65(Pt 6):o1300. doi: 10.1107/S1600536809017371 (PMC2969690; doi:10.1107/S1600536809017371)
Supplement: Supplementary file 2 [file e-65-o1300-Isup2.hkl]

# 
# h,k,l, Fc-squared, Fo-squared, sigma(Fo-squared) and status flag 
# 
data_I
_shelx_title ' pat2 in P2(1)2(1)2(1)' 
_shelx_refln_list_code          4 
_shelx_F_calc_maximum      207.77 
_exptl_crystal_F_000       544.00 
_reflns_d_resolution_high  0.6701 
 
loop_ 
 _symmetry_equiv_pos_as_xyz 
 'x, y, z' 
 '-x+1/2, -y, z+1/2' 
 '-x, y+1/2, -z+1/2' 
 'x+1/2, -y+1/2, -z' 
 
_cell_length_a     7.1948 
_cell_length_b    11.2552 
_cell_length_c    15.3311 
_cell_angle_alpha  90.000 
_cell_angle_beta   90.000 
_cell_angle_gamma  90.000 
 
_shelx_F_squared_multiplier     1.000 
 
loop_ 
 _refln_index_h 
 _refln_index_k 
 _refln_index_l 
 _refln_F_squared_calc 
 _refln_F_squared_meas 
 _refln_F_squared_sigma 
 _refln_observed_status 
   2   0   0    43167.46    43411.23    124.26 o 
   4   0   0     1740.68     1705.89      6.22 o 
   6   0   0      196.54      191.16      2.56 o 
   8   0   0       41.91       35.35      3.43 o 
  10   0   0        0.06        1.73      3.84 o 
   1   1   0     5812.55     6092.46     17.81 o 
   2   1   0      266.19      301.04      1.75 o 
   3   1   0      983.66     1027.33      3.65 o 
   4   1   0       89.67       88.64      1.44 o 
   5   1   0      610.28      589.25      2.86 o 
   6   1   0      345.47      340.40      2.28 o 
   7   1   0      165.00      148.21      1.84 o 
   8   1   0        2.46        2.42      1.43 o 
   9   1   0      318.57      326.89      4.62 o 
  10   1   0       86.71       90.58      3.26 o 
   0   2   0      936.70      952.34      3.31 o 
   1   2   0     2221.77     2249.72      8.58 o 
   2   2   0     1111.17     1301.74      6.07 o 
   3   2   0     2744.81     3041.29      9.25 o 
   4   2   0        6.48       13.97      0.68 o 
   5   2   0       91.10       78.66      1.23 o 
   6   2   0      271.98      280.23      2.18 o 
   7   2   0      153.45      153.48      2.35 o 
   8   2   0      106.49      111.48      2.23 o 
   9   2   0        2.45        4.55      2.31 o 
  10   2   0      170.71      163.18      4.19 o 
   1   3   0    10505.24    10256.54     31.17 o 
   2   3   0       63.07       72.14      0.97 o 
   3   3   0     2471.78     2453.24      8.01 o 
   4   3   0      232.06      302.44      2.71 o 
   5   3   0      551.09      558.40      2.96 o 
   6   3   0      481.70      429.85      3.59 o 
   7   3   0        9.93        8.62      1.49 o 
   8   3   0       16.68       18.88      1.69 o 
   9   3   0       12.79       10.45      1.83 o 
  10   3   0       20.82       18.70      2.92 o 
   0   4   0      141.19      142.58      1.23 o 
   1   4   0      240.43      262.48      2.87 o 
   2   4   0     1846.12     1954.15      7.20 o 
   3   4   0      882.47      937.07      3.02 o 
   4   4   0     3407.04     3564.87     11.87 o 
   5   4   0       17.22       14.26      0.57 o 
   6   4   0      871.55      879.11      4.77 o 
   7   4   0        9.65        6.23      1.48 o 
   8   4   0       50.32       47.82      2.00 o 
   9   4   0       28.39       30.38      2.11 o 
  10   4   0        2.13        1.77      3.68 o 
   1   5   0      323.38      265.96      1.26 o 
   2   5   0      740.82      770.62      2.70 o 
   3   5   0      785.20      740.93      3.01 o 
   4   5   0       73.89       90.31      1.35 o 
   5   5   0      502.20      487.27      3.18 o 
   6   5   0      196.58      178.88      2.44 o 
   7   5   0       92.33      101.73      2.20 o 
   8   5   0       17.24       15.03      1.79 o 
   9   5   0        1.31        0.45      2.09 o 
  10   5   0        2.83        4.42      4.48 o 
   0   6   0     1446.67     1808.92      9.43 o 
   1   6   0      991.75     1071.12      2.52 o 
   2   6   0       43.03       26.19      0.70 o 
   3   6   0      701.17      715.67      3.39 o 
   4   6   0      121.97      119.62      1.45 o 
   5   6   0      250.33      232.73      2.24 o 
   6   6   0        8.11        6.16      1.44 o 
   7   6   0       65.51       54.55      1.96 o 
   8   6   0        1.25        0.94      1.95 o 
   9   6   0       11.32       10.76      2.33 o 
  10   6   0       17.01       15.15      3.31 o 
   1   7   0        8.08        6.18      0.63 o 
   2   7   0        3.94        3.57      0.67 o 
   3   7   0       84.09       95.07      0.90 o 
   4   7   0      203.12      222.27      3.95 o 
   5   7   0      111.40      120.36      2.72 o 
   6   7   0       29.80       36.29      1.79 o 
   7   7   0      299.42      316.55      3.65 o 
   8   7   0        1.15        2.47      2.19 o 
   9   7   0       20.73       18.86      2.83 o 
   0   8   0      405.60      404.55      2.59 o 
   1   8   0      217.07      226.08      1.73 o 
   2   8   0     1598.30     1577.95      5.74 o 
   3   8   0       58.58       48.67      0.84 o 
   4   8   0      394.02      390.95      3.15 o 
   5   8   0        0.97        1.90      1.28 o 
   6   8   0      250.88      262.26      3.39 o 
   7   8   0       79.67       74.28      2.85 o 
   8   8   0      461.06      483.68      6.05 o 
   9   8   0      120.23      115.50      3.94 o 
   1   9   0     1084.71      937.27      3.57 o 
   2   9   0       77.39       61.66      1.11 o 
   3   9   0      590.24      523.48      3.49 o 
   4   9   0       17.67       24.39      1.57 o 
   5   9   0      126.84      121.06      2.70 o 
   6   9   0       13.43       12.84      2.23 o 
   7   9   0      300.08      301.78      4.73 o 
   8   9   0       22.43       21.66      3.02 o 
   9   9   0       23.03       20.29      6.59 o 
   0  10   0      485.01      457.57      4.30 o 
   1  10   0       38.72       33.82      1.10 o 
   2  10   0      613.77      570.04      4.16 o 
   3  10   0      228.43      208.14      2.61 o 
   4  10   0       95.37       85.21      1.99 o 
   5  10   0      223.34      205.71      3.35 o 
   6  10   0      100.53       93.76      3.00 o 
   7  10   0        4.02        1.97      2.53 o 
   8  10   0       63.55       63.50      3.42 o 
   1  11   0       35.83       38.72      1.24 o 
   2  11   0      151.12      138.87      2.44 o 
   3  11   0      408.18      396.02      3.71 o 
   4  11   0       84.53       86.55      2.20 o 
   5  11   0      166.23      170.56      3.09 o 
   6  11   0       26.58       27.85      2.72 o 
   7  11   0      130.71      125.94      3.96 o 
   8  11   0       23.41       29.21      9.76 o 
   0  12   0      768.23      765.48      5.27 o 
   1  12   0       13.57       15.52      1.26 o 
   2  12   0      671.63      650.04      4.85 o 
   3  12   0       14.22       14.01      1.87 o 
   4  12   0      633.14      635.80      5.12 o 
   5  12   0       37.92       33.71      2.37 o 
   6  12   0      474.48      464.05      6.11 o 
   7  12   0       10.94        9.08      6.17 o 
   1  13   0      262.81      272.28      3.33 o 
   2  13   0       28.55       28.24      2.07 o 
   3  13   0     1023.16     1013.50      6.89 o 
   4  13   0        3.56        5.85      2.21 o 
   5  13   0      519.48      517.29      6.05 o 
   6  13   0      143.54      168.30      4.50 o 
   0  14   0       69.88       68.22      4.68 o 
   1  14   0       29.20       28.55      2.03 o 
   2  14   0       24.41       22.02      2.11 o 
   3  14   0        5.45        4.04      2.11 o 
   4  14   0       98.61      101.58      3.15 o 
   5  14   0       60.64       59.04      3.38 o 
   1  15   0      318.23      330.00      4.12 o 
   2  15   0      269.54      283.15      4.07 o 
   3  15   0      210.49      191.40      3.64 o 
   4  15   0      126.44      132.26      3.87 o 
   0  16   0      286.81      284.41      9.30 o 
   1  16   0       12.32       11.70      3.43 o 
   2  16   0      123.42      121.24      3.62 o 
   3  16   0      180.89      186.98      4.79 o 
   1   0   1      676.91      714.56      2.08 o 
   2   0   1     3341.25     3437.29      8.69 o 
   3   0   1     2395.51     2665.49      8.45 o 
   4   0   1        1.82        3.15      0.68 o 
   5   0   1      155.34      184.81      1.57 o 
   6   0   1      800.16      732.51      4.66 o 
   7   0   1        0.13        0.44      1.00 o 
   8   0   1      133.10      133.31      3.40 o 
   9   0   1        1.08        0.79      2.21 o 
  10   0   1      135.64      138.70      3.68 o 
 -10   1   1       47.90       49.10      3.05 o 
  -9   1   1      146.42      146.20      3.52 o 
  -8   1   1      185.29      186.38      2.62 o 
  -7   1   1      292.96      286.14      3.06 o 
  -6   1   1      530.26      508.24      3.87 o 
  -5   1   1      542.30      544.62      2.62 o 
  -4   1   1      115.77      152.36      1.83 o 
  -3   1   1      308.08      324.36      1.76 o 
  -2   1   1      970.36     1077.98      5.82 o 
  -1   1   1       82.28       78.01      0.58 o 
   0   1   1      109.20      115.85      0.86 o 
   1   1   1       82.11       77.99      0.66 o 
   2   1   1      964.09     1077.85      5.37 o 
   3   1   1      317.58      337.71      2.27 o 
   4   1   1      112.61      148.57      2.27 o 
   5   1   1      545.25      543.38      2.65 o 
   6   1   1      534.43      516.43      3.96 o 
   7   1   1      287.27      277.42      2.35 o 
   8   1   1      188.46      186.18      2.61 o 
   9   1   1      139.55      136.52      3.44 o 
  10   1   1       50.98       50.43      2.91 o 
 -10   2   1       52.05       54.50      3.27 o 
  -9   2   1      137.08      132.98      3.41 o 
  -8   2   1      156.97      153.55      2.58 o 
  -7   2   1      170.35      162.97      2.41 o 
  -6   2   1      619.85      611.62      3.21 o 
  -5   2   1       83.48       83.93      1.15 o 
  -4   2   1      194.25      217.70      1.35 o 
  -3   2   1      676.79      752.55      3.52 o 
  -2   2   1     2792.51     2909.32      6.90 o 
  -1   2   1     4564.81     4737.59     16.03 o 
   0   2   1     3562.52     3575.46     10.74 o 
   1   2   1     4555.50     4737.25     21.87 o 
   2   2   1     2790.06     2894.86     14.65 o 
   3   2   1      668.74      744.06      3.06 o 
   4   2   1      202.50      227.31      1.95 o 
   5   2   1       85.65       84.48      1.19 o 
   6   2   1      630.16      627.80      4.13 o 
   7   2   1      173.20      162.49      2.34 o 
   8   2   1      164.36      157.54      2.48 o 
   9   2   1      139.88      140.61      3.49 o 
  10   2   1       51.07       55.83      3.17 o 
 -10   3   1       66.58       64.54      3.55 o 
  -9   3   1      288.33      283.49      3.95 o 
  -8   3   1      135.69      140.76      2.60 o 
  -7   3   1      217.95      199.37      2.65 o 
  -6   3   1       17.20       19.35      1.20 o 
  -5   3   1      476.58      501.88      4.89 o 
  -4   3   1      496.20      552.56      3.03 o 
  -3   3   1     1943.40     2052.15      8.02 o 
  -2   3   1     1345.56     1513.09      8.04 o 
  -1   3   1     1121.38     1173.26      4.23 o 
   0   3   1     2519.98     2500.26      8.29 o 
   1   3   1     1124.82     1171.64      3.97 o 
   2   3   1     1338.63     1499.01     11.21 o 
   3   3   1     1964.07     2056.40      7.25 o 
   4   3   1      487.70      544.04      3.50 o 
   5   3   1      485.13      508.93      3.58 o 
   6   3   1       16.26       15.92      1.27 o 
   7   3   1      213.84      191.84      2.61 o 
   8   3   1      130.08      136.29      2.41 o 
   9   3   1      274.54      269.67      3.75 o 
  10   3   1       64.17       59.74      3.44 o 
 -10   4   1      319.57      315.60      7.42 o 
  -9   4   1       12.19       10.39      2.00 o 
  -8   4   1      224.25      216.56      3.05 o 
  -7   4   1      120.70      122.41      2.32 o 
  -6   4   1       76.72       75.31      1.73 o 
  -5   4   1      195.15      187.76      1.61 o 
  -4   4   1        1.23        4.16      0.52 o 
  -3   4   1      745.06      826.63      3.76 o 
  -2   4   1      146.65      168.69      2.52 o 
  -1   4   1     1136.98     1293.66      6.20 o 
   0   4   1      103.77      127.75      1.05 o 
   1   4   1     1132.90     1273.92      5.28 o 
   2   4   1      152.27      172.87      1.84 o 
   3   4   1      741.00      812.93      2.37 o 
   4   4   1        1.72        4.96      0.50 o 
   5   4   1      196.34      192.30      1.90 o 
   6   4   1       70.99       69.43      1.81 o 
   7   4   1      116.63      116.02      2.20 o 
   8   4   1      222.34      222.95      3.05 o 
   9   4   1       11.53       10.70      1.87 o 
  10   4   1      315.71      313.85      6.78 o 
 -10   5   1      130.22      125.99      9.51 o 
  -9   5   1      246.79      253.91      3.93 o 
  -8   5   1       10.32       10.01      1.92 o 
  -7   5   1      245.04      241.05      3.08 o 
  -6   5   1      255.21      256.32      2.88 o 
  -5   5   1       39.94       34.74      1.26 o 
  -4   5   1       82.95       65.56      1.44 o 
  -3   5   1      579.54      558.09      3.29 o 
  -2   5   1      872.58      995.11      3.77 o 
  -1   5   1      407.92      423.25      3.00 o 
   0   5   1        3.30        6.08      0.47 o 
   1   5   1      406.78      428.95      3.00 o 
   2   5   1      866.40     1001.23      3.91 o 
   3   5   1      582.12      570.09      2.57 o 
   4   5   1       85.45       64.05      1.82 o 
   5   5   1       42.41       37.34      1.22 o 
   6   5   1      262.74      260.75      2.72 o 
   7   5   1      255.34      246.95      2.99 o 
   8   5   1       11.61       11.62      1.73 o 
   9   5   1      250.15      256.61      3.83 o 
  10   5   1      134.05      136.15      7.23 o 
 -10   6   1       61.18       61.19      3.73 o 
  -9   6   1      140.10      146.58      3.56 o 
  -8   6   1       93.63       91.75      2.70 o 
  -7   6   1      234.20      233.87      3.16 o 
  -6   6   1       73.38       74.37      1.98 o 
  -5   6   1      364.89      343.12      3.26 o 
  -4   6   1      491.95      481.73      2.52 o 
  -3   6   1      473.18      467.09      2.85 o 
  -2   6   1      645.40      662.92      3.02 o 
  -1   6   1      119.13      119.62      1.51 o 
   0   6   1      668.88      736.34      3.46 o 
   1   6   1      118.18      116.90      1.85 o 
   2   6   1      656.10      672.09      3.31 o 
   3   6   1      474.00      466.77      2.23 o 
   4   6   1      493.39      486.75      2.77 o 
   5   6   1      369.64      348.67      2.63 o 
   6   6   1       69.88       70.45      1.80 o 
   7   6   1      232.34      232.12      2.94 o 
   8   6   1       92.38       91.61      2.68 o 
   9   6   1      140.35      139.38      3.38 o 
  10   6   1       56.96       59.01      6.19 o 
  -9   7   1      130.86      131.32      3.71 o 
  -8   7   1      215.35      215.80      3.77 o 
  -7   7   1      137.27      144.46      3.08 o 
  -6   7   1      184.57      179.62      2.84 o 
  -5   7   1      143.36      132.38      1.94 o 
  -4   7   1      644.49      654.37      4.02 o 
  -3   7   1      231.92      212.89      1.80 o 
  -2   7   1      188.87      200.93      1.69 o 
  -1   7   1       11.96       13.00      0.51 o 
   0   7   1      166.88      170.33      1.84 o 
   1   7   1       11.74       12.08      0.69 o 
   2   7   1      187.20      196.46      1.33 o 
   3   7   1      227.41      210.86      1.80 o 
   4   7   1      648.85      643.70      3.20 o 
   5   7   1      134.35      126.22      1.79 o 
   6   7   1      185.25      183.71      2.61 o 
   7   7   1      136.96      146.75      2.90 o 
   8   7   1      211.77      210.36      3.96 o 
   9   7   1      131.76      132.07      3.78 o 
  -9   8   1       35.77       34.92      3.34 o 
  -8   8   1      405.65      421.23      5.34 o 
  -7   8   1       49.12       55.56      2.68 o 
  -6   8   1      490.15      477.29      4.37 o 
  -5   8   1      133.22      119.10      2.29 o 
  -4   8   1      998.12      953.27      4.91 o 
  -3   8   1       13.62        8.10      0.93 o 
  -2   8   1        3.66        5.15      0.72 o 
  -1   8   1      108.37      105.62      1.12 o 
   0   8   1        1.05        1.22      0.66 o 
   1   8   1      109.36      100.36      1.29 o 
   2   8   1        3.14        4.38      0.74 o 
   3   8   1       14.70        8.73      0.78 o 
   4   8   1     1000.25      968.00      4.57 o 
   5   8   1      137.72      123.10      2.06 o 
   6   8   1      497.53      487.47      4.49 o 
   7   8   1       50.74       55.64      2.72 o 
   8   8   1      410.12      418.37      5.69 o 
   9   8   1       35.66       37.03      3.10 o 
  -9   9   1      163.33      162.82      9.60 o 
  -8   9   1       49.96       52.21      3.27 o 
  -7   9   1      488.69      490.03      5.41 o 
  -6   9   1       54.94       59.59      2.50 o 
  -5   9   1      514.01      502.18      3.93 o 
  -4   9   1      408.19      373.63      3.19 o 
  -3   9   1      155.46      145.46      2.10 o 
  -2   9   1      397.35      385.04      2.56 o 
  -1   9   1       43.50       46.54      1.04 o 
   0   9   1       35.61       35.44      1.04 o 
   1   9   1       42.88       45.98      0.96 o 
   2   9   1      401.66      386.01      2.19 o 
   3   9   1      156.73      146.38      2.04 o 
   4   9   1      414.78      381.52      3.57 o 
   5   9   1      515.53      501.67      4.11 o 
   6   9   1       55.36       61.95      2.49 o 
   7   9   1      490.49      494.55      5.77 o 
   8   9   1       49.08       55.36      3.29 o 
   9   9   1      164.52      170.78     14.21 o 
  -8  10   1      225.70      230.55      5.20 o 
  -7  10   1       31.98       33.22      2.88 o 
  -6  10   1       75.56       75.96      2.82 o 
  -5  10   1       91.28       89.18      2.37 o 
  -4  10   1       44.61       44.94      1.73 o 
  -3  10   1       88.03       89.83      1.91 o 
  -2  10   1      182.41      161.20      1.64 o 
  -1  10   1      186.00      180.38      1.78 o 
   0  10   1       83.41       82.96      1.36 o 
   1  10   1      187.05      177.66      1.70 o 
   2  10   1      178.22      155.34      1.73 o 
   3  10   1       87.56       90.94      1.98 o 
   4  10   1       43.73       46.70      1.77 o 
   5  10   1       91.78       89.68      2.52 o 
   6  10   1       76.32       76.81      3.05 o 
   7  10   1       33.00       36.06      2.99 o 
   8  10   1      221.83      232.95      4.91 o 
  -8  11   1      149.98      141.35     13.24 o 
  -7  11   1      154.27      165.20      4.17 o 
  -6  11   1      105.19      102.73      3.67 o 
  -5  11   1      147.61      148.26      2.95 o 
  -4  11   1      224.38      211.58      3.04 o 
  -3  11   1        4.73        2.51      1.66 o 
  -2  11   1       62.17       56.77      1.94 o 
  -1  11   1      203.87      187.05      1.98 o 
   0  11   1      155.31      141.91      1.72 o 
   1  11   1      201.98      185.71      1.91 o 
   2  11   1       61.36       55.47      1.82 o 
   3  11   1        4.35        2.28      1.73 o 
   4  11   1      222.48      206.48      2.90 o 
   5  11   1      151.31      157.82      3.33 o 
   6  11   1      105.05      101.61      3.49 o 
   7  11   1      155.36      164.15      4.04 o 
   8  11   1      154.55      149.56     13.09 o 
  -7  12   1       18.78       21.41      9.29 o 
  -6  12   1      332.23      342.43      5.38 o 
  -5  12   1       64.15       64.08      2.77 o 
  -4  12   1      198.31      199.00      3.30 o 
  -3  12   1       77.21       77.47      2.41 o 
  -2  12   1      207.93      207.12      3.06 o 
  -1  12   1        5.49        5.61      1.38 o 
   0  12   1       28.83       27.33      1.35 o 
   1  12   1        5.47        5.71      1.18 o 
   2  12   1      206.77      203.53      3.08 o 
   3  12   1       75.45       76.93      2.40 o 
   4  12   1      198.61      202.63      3.39 o 
   5  12   1       61.38       62.24      2.91 o 
   6  12   1      333.46      342.86      5.42 o 
   7  12   1       19.70       15.74      6.15 o 
  -6  13   1       81.80       81.45      3.69 o 
  -5  13   1      168.88      160.68      3.89 o 
  -4  13   1       45.24       44.18      2.44 o 
  -3  13   1       53.11       54.08      2.39 o 
  -2  13   1      163.08      159.98      3.01 o 
  -1  13   1       14.81       13.26      1.70 o 
   0  13   1      232.43      223.16      2.52 o 
   1  13   1       15.45       14.27      1.80 o 
   2  13   1      164.24      160.54      3.01 o 
   3  13   1       52.45       54.81      2.38 o 
   4  13   1       43.80       44.75      2.63 o 
   5  13   1      166.61      164.63      4.23 o 
   6  13   1       79.40       71.87      3.64 o 
  -5  14   1       98.28      102.47      4.19 o 
  -4  14   1       74.72       76.13      2.94 o 
  -3  14   1       61.47       63.21      2.57 o 
  -2  14   1       26.58       26.93      2.20 o 
  -1  14   1       13.11       14.23      1.92 o 
   0  14   1        4.70        5.16      2.51 o 
   1  14   1       12.96       15.33      2.01 o 
   2  14   1       25.82       28.49      2.21 o 
   3  14   1       61.49       58.86      2.58 o 
   4  14   1       72.33       75.87      3.11 o 
   5  14   1       96.07      102.30      3.94 o 
  -4  15   1       60.72       61.73      3.28 o 
  -3  15   1       33.67       34.08      2.64 o 
  -2  15   1       30.02       32.42      2.42 o 
  -1  15   1       11.22       13.56      2.18 o 
   0  15   1       13.57       15.22      2.81 o 
   1  15   1       11.70       13.35      2.48 o 
   2  15   1       29.27       30.01      2.37 o 
   3  15   1       31.91       31.11      2.48 o 
   4  15   1       58.99       60.99      3.30 o 
  -3  16   1       23.91       23.81      3.32 o 
  -2  16   1       52.56       57.84      3.31 o 
  -1  16   1       22.38       23.03      4.02 o 
   0  16   1       65.02       61.83      3.86 o 
   1  16   1       22.07       24.90      3.65 o 
   2  16   1       53.74       54.90      3.24 o 
   3  16   1       24.75       22.50      3.55 o 
   0   0   2     7822.70     7897.97     39.81 o 
   1   0   2     1501.02     1587.44      4.07 o 
   2   0   2        0.07        1.42      0.44 o 
   3   0   2      218.71      276.93      1.24 o 
   4   0   2        0.05        1.28      0.52 o 
   5   0   2      492.07      514.16      2.23 o 
   6   0   2      307.95      309.69      2.28 o 
   7   0   2      205.96      208.63      2.17 o 
   8   0   2       82.52       85.12      3.28 o 
   9   0   2      141.96      140.56      3.44 o 
  10   0   2       50.32       54.88      3.14 o 
 -10   1   2       35.23       33.25      3.03 o 
  -9   1   2       11.21       13.48      2.49 o 
  -8   1   2       54.69       53.31      2.31 o 
  -7   1   2       64.84       59.15      1.58 o 
  -6   1   2      733.60      737.38      4.70 o 
  -5   1   2      464.24      475.71      2.74 o 
  -4   1   2     1967.65     1963.62      9.97 o 
  -3   1   2     1853.47     1945.79      5.39 o 
  -2   1   2     3521.06     3500.00     14.18 o 
  -1   1   2     4804.33     4812.76     19.23 o 
   0   1   2     9986.68    10106.41     31.76 o 
   1   1   2     4803.41     4884.43     23.93 o 
   2   1   2     3455.93     3471.23     16.01 o 
   3   1   2     1840.20     1941.13      6.45 o 
   4   1   2     1945.06     1936.11      8.48 o 
   5   1   2      457.37      468.19      2.55 o 
   6   1   2      720.12      721.16      3.35 o 
   7   1   2       61.96       56.63      1.54 o 
   8   1   2       53.35       52.06      2.26 o 
   9   1   2       11.12       12.91      2.43 o 
  10   1   2       35.63       33.96      2.79 o 
 -10   2   2       98.95       92.16      3.84 o 
  -9   2   2       41.41       45.72      3.04 o 
  -8   2   2       41.90       47.02      1.94 o 
  -7   2   2       67.16       70.45      1.90 o 
  -6   2   2      890.07      873.19      3.98 o 
  -5   2   2     1569.35     1616.43      6.75 o 
  -4   2   2      851.68      877.19      4.88 o 
  -3   2   2     4454.76     4620.55     15.63 o 
  -2   2   2     2088.55     2226.86      7.64 o 
  -1   2   2    12794.86    13056.40     61.07 o 
   0   2   2     4855.14     4781.97     14.42 o 
   1   2   2    12845.48    13168.67     55.63 o 
   2   2   2     2129.55     2268.35      8.27 o 
   3   2   2     4487.44     4659.12     20.88 o 
   4   2   2      872.17      900.56      5.03 o 
   5   2   2     1565.01     1611.28      6.10 o 
   6   2   2      902.71      885.65      4.30 o 
   7   2   2       67.90       70.20      1.84 o 
   8   2   2       41.55       44.79      1.86 o 
   9   2   2       43.28       46.40      2.76 o 
  10   2   2       98.27       93.10      3.50 o 
 -10   3   2      126.88      123.45      4.16 o 
  -9   3   2      121.33      125.67      3.59 o 
  -8   3   2      315.55      322.34      3.93 o 
  -7   3   2       59.21       63.31      1.90 o 
  -6   3   2      779.80      822.94      6.38 o 
  -5   3   2      246.67      232.63      1.57 o 
  -4   3   2     2860.88     3011.82     10.38 o 
  -3   3   2      179.70      190.17      1.87 o 
  -2   3   2      571.79      576.45      3.28 o 
  -1   3   2      921.53     1037.16      7.00 o 
   0   3   2      685.76      737.87      2.78 o 
   1   3   2      946.02     1032.91      6.42 o 
   2   3   2      594.08      595.05      2.75 o 
   3   3   2      191.82      200.60      1.77 o 
   4   3   2     2912.61     3029.11     12.62 o 
   5   3   2      255.26      244.97      1.73 o 
   6   3   2      794.07      825.14      5.41 o 
   7   3   2       58.01       61.14      1.84 o 
   8   3   2      321.83      316.73      3.35 o 
   9   3   2      120.18      126.53      3.10 o 
  10   3   2      128.26      129.28      4.04 o 
 -10   4   2        7.99        7.15      4.01 o 
  -9   4   2       11.08       10.35      2.12 o 
  -8   4   2       33.98       33.13      2.11 o 
  -7   4   2       27.90       24.58      1.72 o 
  -6   4   2      185.42      170.11      2.21 o 
  -5   4   2      178.16      155.46      1.45 o 
  -4   4   2      525.10      550.22      3.10 o 
  -3   4   2      215.15      209.70      1.56 o 
  -2   4   2     1620.97     1625.01      5.82 o 
  -1   4   2      213.82      185.95      1.22 o 
   0   4   2     1623.02     1612.36      6.52 o 
   1   4   2      217.29      188.81      1.37 o 
   2   4   2     1636.21     1672.84      7.10 o 
   3   4   2      223.46      217.16      1.59 o 
   4   4   2      519.68      537.34      2.96 o 
   5   4   2      168.43      144.29      1.71 o 
   6   4   2      192.85      175.85      2.24 o 
   7   4   2       25.53       22.41      1.62 o 
   8   4   2       34.21       33.69      1.83 o 
   9   4   2       11.71       11.59      1.95 o 
  10   4   2        8.04        8.23      4.06 o 
 -10   5   2       22.22       17.44      6.42 o 
  -9   5   2       17.26       16.71      2.28 o 
  -8   5   2       70.27       71.16      2.47 o 
  -7   5   2        6.64        4.48      1.64 o 
  -6   5   2       54.14       56.75      1.68 o 
  -5   5   2      175.03      169.03      2.35 o 
  -4   5   2      341.16      355.69      1.93 o 
  -3   5   2      381.61      377.53      2.10 o 
  -2   5   2      610.00      609.41      2.80 o 
  -1   5   2     1402.56     1458.32      5.96 o 
   0   5   2      126.45      104.41      2.01 o 
   1   5   2     1423.80     1449.80      5.20 o 
   2   5   2      603.15      604.12      2.87 o 
   3   5   2      394.19      393.00      2.02 o 
   4   5   2      354.77      371.76      3.25 o 
   5   5   2      182.67      172.55      1.89 o 
   6   5   2       50.30       53.92      1.76 o 
   7   5   2        7.76        6.12      1.60 o 
   8   5   2       68.94       71.38      2.14 o 
   9   5   2       16.70       15.63      2.05 o 
  10   5   2       22.14       22.09      4.80 o 
  -9   6   2       19.56       21.20      2.50 o 
  -8   6   2        2.68        3.38      2.10 o 
  -7   6   2      303.48      318.13      3.71 o 
  -6   6   2       15.11       15.57      1.52 o 
  -5   6   2      880.07      869.36      6.73 o 
  -4   6   2      191.68      193.93      1.90 o 
  -3   6   2     1702.30     1756.81      8.76 o 
  -2   6   2      241.30      237.53      1.74 o 
  -1   6   2     1221.15     1309.51      7.23 o 
   0   6   2      479.58      555.12      2.35 o 
   1   6   2     1217.35     1307.79      7.93 o 
   2   6   2      252.00      246.10      1.45 o 
   3   6   2     1712.43     1786.25     11.21 o 
   4   6   2      187.66      193.45      2.16 o 
   5   6   2      886.76      879.19      7.75 o 
   6   6   2       16.89       16.74      1.49 o 
   7   6   2      304.44      322.77      3.46 o 
   8   6   2        2.81        2.99      1.96 o 
   9   6   2       18.78       17.33      2.45 o 
  -9   7   2        3.42        4.86      2.61 o 
  -8   7   2      206.03      213.23      3.80 o 
  -7   7   2      115.44      113.92      2.87 o 
  -6   7   2      220.94      209.44      3.00 o 
  -5   7   2       92.49       93.98      1.81 o 
  -4   7   2      312.84      284.34      2.99 o 
  -3   7   2       93.27       90.57      1.51 o 
  -2   7   2     1123.01     1105.96      4.75 o 
  -1   7   2      361.63      329.56      1.67 o 
   0   7   2      184.39      203.63      1.32 o 
   1   7   2      372.75      345.53      1.84 o 
   2   7   2     1108.37     1076.33      4.02 o 
   3   7   2       96.43       95.44      1.37 o 
   4   7   2      302.08      271.00      2.32 o 
   5   7   2       93.27       96.14      1.71 o 
   6   7   2      211.65      204.90      2.85 o 
   7   7   2      116.37      116.67      2.73 o 
   8   7   2      203.04      201.67      3.77 o 
   9   7   2        3.69        4.07      2.68 o 
  -9   8   2       16.59       15.77      3.05 o 
  -8   8   2      167.27      166.78      3.85 o 
  -7   8   2      102.96      111.40      2.92 o 
  -6   8   2      183.05      177.55      3.31 o 
  -5   8   2      110.24      107.54      1.95 o 
  -4   8   2      240.37      232.43      4.52 o 
  -3   8   2       15.87       15.36      1.06 o 
  -2   8   2      638.01      632.31      4.28 o 
  -1   8   2       60.36       75.00      1.04 o 
   0   8   2      109.41      102.92      1.10 o 
   1   8   2       54.34       68.03      1.06 o 
   2   8   2      642.01      630.01      4.87 o 
   3   8   2       20.32       20.33      1.02 o 
   4   8   2      239.39      226.24      3.93 o 
   5   8   2      118.87      117.81      2.15 o 
   6   8   2      177.61      175.50      3.56 o 
   7   8   2      104.28      111.02      3.12 o 
   8   8   2      164.15      150.97      3.99 o 
   9   8   2       15.77       17.20      2.86 o 
  -9   9   2        1.11       -1.68      9.80 o 
  -8   9   2       87.11       91.95      3.64 o 
  -7   9   2       92.58       93.09      3.32 o 
  -6   9   2       32.42       36.97      2.36 o 
  -5   9   2      113.89      115.42      2.41 o 
  -4   9   2       43.01       44.68      1.61 o 
  -3   9   2      246.03      238.92      2.49 o 
  -2   9   2      443.86      453.19      4.26 o 
  -1   9   2      392.95      378.26      2.15 o 
   0   9   2      125.76      135.79      1.50 o 
   1   9   2      394.05      377.72      2.10 o 
   2   9   2      453.13      460.09      4.12 o 
   3   9   2      243.56      235.50      2.51 o 
   4   9   2       41.29       42.68      1.70 o 
   5   9   2      110.82      108.98      2.38 o 
   6   9   2       33.31       37.55      2.24 o 
   7   9   2       92.12       94.19      3.11 o 
   8   9   2       86.86       88.90      3.63 o 
   9   9   2        1.08        0.92      9.23 o 
  -8  10   2       63.43       57.77      3.68 o 
  -7  10   2      226.55      231.74      4.79 o 
  -6  10   2       68.16       71.27      2.83 o 
  -5  10   2      121.62      126.66      2.45 o 
  -4  10   2      135.35      127.17      2.26 o 
  -3  10   2      609.05      611.47      3.93 o 
  -2  10   2      272.76      244.99      2.37 o 
  -1  10   2      991.80      989.42      5.67 o 
   0  10   2      278.77      258.50      2.08 o 
   1  10   2      980.94      974.54      5.36 o 
   2  10   2      272.60      244.78      2.72 o 
   3  10   2      593.95      592.82      4.16 o 
   4  10   2      140.88      133.77      2.51 o 
   5  10   2      113.52      114.51      2.52 o 
   6  10   2       67.45       67.26      2.64 o 
   7  10   2      222.00      219.51      4.42 o 
   8  10   2       62.83       58.32      3.44 o 
  -8  11   2       61.72       56.57     10.78 o 
  -7  11   2       34.50       36.20      3.54 o 
  -6  11   2       59.23       59.70      2.99 o 
  -5  11   2      124.94      124.50      3.08 o 
  -4  11   2      144.20      144.21      2.81 o 
  -3  11   2      649.90      614.10      4.47 o 
  -2  11   2      520.09      491.58      3.89 o 
  -1  11   2      670.87      645.07      4.14 o 
   0  11   2      610.93      574.05      3.09 o 
   1  11   2      668.32      645.36      4.50 o 
   2  11   2      526.61      494.33      3.75 o 
   3  11   2      647.59      616.66      4.59 o 
   4  11   2      138.35      140.22      2.88 o 
   5  11   2      122.75      117.93      3.20 o 
   6  11   2       59.33       61.51      3.15 o 
   7  11   2       33.25       35.69      3.13 o 
   8  11   2       62.71       53.76     10.73 o 
  -7  12   2        0.79       -0.16      8.33 o 
  -6  12   2      111.47      117.38      3.73 o 
  -5  12   2       13.70       12.00      2.28 o 
  -4  12   2       61.76       64.55      2.42 o 
  -3  12   2       94.54       89.99      2.37 o 
  -2  12   2      292.84      271.36      3.27 o 
  -1  12   2      234.67      228.40      2.43 o 
   0  12   2      188.93      186.22      2.09 o 
   1  12   2      237.58      231.28      2.51 o 
   2  12   2      281.68      261.39      3.20 o 
   3  12   2       95.68       89.86      2.45 o 
   4  12   2       59.23       59.33      2.48 o 
   5  12   2       12.62       11.50      2.50 o 
   6  12   2      109.46      114.61      3.74 o 
   7  12   2        0.50        2.33      6.06 o 
  -6  13   2        6.50        5.71      2.89 o 
  -5  13   2       38.55       39.73      2.68 o 
  -4  13   2       30.36       28.57      2.35 o 
  -3  13   2       82.57       81.31      2.59 o 
  -2  13   2      188.57      182.38      3.10 o 
  -1  13   2       71.67       67.07      2.10 o 
   0  13   2      438.11      439.75      3.21 o 
   1  13   2       66.74       62.66      2.24 o 
   2  13   2      191.55      187.63      3.17 o 
   3  13   2       79.84       76.84      2.60 o 
   4  13   2       29.96       26.74      2.39 o 
   5  13   2       38.32       39.69      2.99 o 
   6  13   2        8.02        9.63      3.15 o 
  -5  14   2      173.60      168.88      3.99 o 
  -4  14   2      127.67      127.24      3.33 o 
  -3  14   2      458.93      452.78      4.97 o 
  -2  14   2      182.28      185.76      3.31 o 
  -1  14   2      415.64      427.05      4.23 o 
   0  14   2      360.56      375.10      4.04 o 
   1  14   2      421.03      426.17      4.73 o 
   2  14   2      179.85      183.44      3.29 o 
   3  14   2      463.31      455.85      4.99 o 
   4  14   2      129.05      129.42      3.50 o 
   5  14   2      175.64      173.87      4.48 o 
  -4  15   2      233.57      247.00      4.90 o 
  -3  15   2       70.79       67.44      2.92 o 
  -2  15   2      153.54      160.97      3.34 o 
  -1  15   2       47.63       48.32      2.91 o 
   0  15   2      199.61      197.22      4.56 o 
   1  15   2       44.02       43.25      2.84 o 
   2  15   2      149.62      151.79      3.29 o 
   3  15   2       67.65       65.91      2.92 o 
   4  15   2      234.55      242.82      5.18 o 
  -3  16   2      132.08      133.86      4.90 o 
  -2  16   2       12.94       12.34      2.81 o 
  -1  16   2      130.45      123.28      5.14 o 
   0  16   2       12.19       12.72      3.11 o 
   1  16   2      130.36      130.16      5.66 o 
   2  16   2       12.23       12.91      3.62 o 
   3  16   2      128.85      127.62      4.55 o 
   1   0   3        0.32        1.04      0.49 o 
   2   0   3      788.27      804.48      3.94 o 
   3   0   3      228.83      283.71      1.58 o 
   4   0   3      688.36      791.42      3.24 o 
   5   0   3      503.99      494.49      3.81 o 
   6   0   3        0.29        4.31      1.02 o 
   7   0   3      574.04      584.06      4.11 o 
   8   0   3       17.04       20.74      2.10 o 
   9   0   3      218.47      205.58      3.90 o 
  10   0   3        4.42        3.65      2.75 o 
 -10   1   3       52.09       53.05      3.52 o 
  -9   1   3       83.58       77.92      3.48 o 
  -8   1   3      318.98      321.08      4.91 o 
  -7   1   3      411.02      416.07      3.90 o 
  -6   1   3     1294.81     1259.97      9.01 o 
  -5   1   3     1122.56     1142.60      3.81 o 
  -4   1   3      265.58      300.97      2.55 o 
  -3   1   3      575.21      619.37      3.66 o 
  -2   1   3      133.70      134.77      1.32 o 
  -1   1   3      390.14      366.46      3.67 o 
   0   1   3      208.96      235.35      0.89 o 
   1   1   3      390.10      367.94      3.78 o 
   2   1   3      128.69      129.83      1.21 o 
   3   1   3      578.27      619.67      3.05 o 
   4   1   3      255.62      291.66      2.57 o 
   5   1   3     1124.94     1149.04      4.52 o 
   6   1   3     1298.76     1243.71      6.80 o 
   7   1   3      411.93      410.18      3.34 o 
   8   1   3      328.89      324.39      5.51 o 
   9   1   3       83.42       79.12      3.13 o 
  10   1   3       59.51       58.32      3.36 o 
 -10   2   3       45.06       45.25      3.66 o 
  -9   2   3      164.20      164.17      4.59 o 
  -8   2   3      132.86      133.35      2.69 o 
  -7   2   3      439.47      434.88      3.75 o 
  -6   2   3      352.02      352.74      2.43 o 
  -5   2   3      541.30      524.05      2.97 o 
  -4   2   3      441.24      499.52      2.88 o 
  -3   2   3       51.14       58.24      0.79 o 
  -2   2   3      978.18     1036.95      5.38 o 
  -1   2   3     1167.39     1191.51      7.21 o 
   0   2   3     1263.53     1376.64      8.32 o 
   1   2   3     1176.41     1201.17      7.08 o 
   2   2   3      978.34     1029.22      5.07 o 
   3   2   3       56.15       60.99      0.71 o 
   4   2   3      441.74      497.89      2.22 o 
   5   2   3      526.85      512.64      3.12 o 
   6   2   3      351.32      350.58      3.41 o 
   7   2   3      429.04      417.92      3.39 o 
   8   2   3      133.07      133.77      2.52 o 
   9   2   3      162.82      162.18      3.82 o 
  10   2   3       44.44       44.05      3.10 o 
 -10   3   3      426.13      418.57      6.66 o 
  -9   3   3      301.52      302.87      4.90 o 
  -8   3   3      531.01      526.64      5.23 o 
  -7   3   3       38.39       36.62      1.73 o 
  -6   3   3      527.95      516.77      3.16 o 
  -5   3   3        9.21       10.02      0.72 o 
  -4   3   3      699.58      784.15      2.32 o 
  -3   3   3      112.95      125.73      1.10 o 
  -2   3   3      341.38      396.63      2.26 o 
  -1   3   3     1785.66     1883.99      5.34 o 
   0   3   3     1126.08     1145.56      4.36 o 
   1   3   3     1785.07     1884.11      6.98 o 
   2   3   3      334.76      387.15      2.01 o 
   3   3   3      113.39      120.48      1.33 o 
   4   3   3      676.43      751.71      3.37 o 
   5   3   3        9.09        9.32      0.71 o 
   6   3   3      517.13      501.37      3.91 o 
   7   3   3       37.42       36.75      1.68 o 
   8   3   3      528.75      520.39      4.14 o 
   9   3   3      298.81      304.01      4.27 o 
  10   3   3      429.07      425.50      6.29 o 
 -10   4   3       33.46       32.95      5.09 o 
  -9   4   3      173.49      185.57      3.58 o 
  -8   4   3       65.33       65.73      2.39 o 
  -7   4   3      397.42      379.11      3.52 o 
  -6   4   3       20.07       22.26      1.33 o 
  -5   4   3      368.45      371.16      3.44 o 
  -4   4   3      103.39      117.71      1.48 o 
  -3   4   3      526.40      571.75      2.79 o 
  -2   4   3      722.33      750.59      2.81 o 
  -1   4   3      504.77      539.05      2.83 o 
   0   4   3     1111.02     1178.54      4.36 o 
   1   4   3      508.36      547.65      4.23 o 
   2   4   3      724.15      759.41      2.61 o 
   3   4   3      534.71      582.81      3.87 o 
   4   4   3      104.30      117.32      1.56 o 
   5   4   3      364.27      361.78      2.57 o 
   6   4   3       19.56       21.32      1.38 o 
   7   4   3      390.45      371.91      3.38 o 
   8   4   3       66.65       66.31      2.14 o 
   9   4   3      169.09      178.75      3.21 o 
  10   4   3       32.67       28.69      4.04 o 
 -10   5   3      290.54      283.80     14.44 o 
  -9   5   3       33.29       30.96      2.57 o 
  -8   5   3      182.93      186.10      3.25 o 
  -7   5   3      513.21      526.01      4.34 o 
  -6   5   3       44.87       45.70      1.54 o 
  -5   5   3      688.78      698.96      4.35 o 
  -4   5   3      722.66      738.00      4.45 o 
  -3   5   3      289.31      297.21      1.79 o 
  -2   5   3      737.80      775.78      4.37 o 
  -1   5   3       32.75       42.41      0.73 o 
   0   5   3      636.19      711.61      3.95 o 
   1   5   3       32.59       40.67      0.71 o 
   2   5   3      744.00      791.72      3.58 o 
   3   5   3      290.86      300.48      2.51 o 
   4   5   3      730.59      746.48      4.07 o 
   5   5   3      689.26      705.66      4.69 o 
   6   5   3       47.95       49.15      1.65 o 
   7   5   3      516.32      519.38      4.63 o 
   8   5   3      177.35      174.78      2.96 o 
   9   5   3       33.54       30.38      2.17 o 
  10   5   3      287.97      293.71      8.13 o 
  -9   6   3      492.25      499.97      5.53 o 
  -8   6   3       17.77       17.49      2.26 o 
  -7   6   3      436.72      429.87      4.31 o 
  -6   6   3        4.26        3.65      1.38 o 
  -5   6   3      177.87      180.30      2.18 o 
  -4   6   3        5.16        5.07      0.82 o 
  -3   6   3      137.46      138.73      1.99 o 
  -2   6   3      182.95      196.19      2.47 o 
  -1   6   3      238.51      257.58      1.28 o 
   0   6   3       10.23       11.79      0.60 o 
   1   6   3      234.94      252.25      1.60 o 
   2   6   3      183.71      196.90      2.45 o 
   3   6   3      140.71      145.79      1.86 o 
   4   6   3        4.88        5.30      0.82 o 
   5   6   3      187.93      186.65      2.06 o 
   6   6   3        4.35        3.23      1.38 o 
   7   6   3      444.20      436.83      3.93 o 
   8   6   3       18.24       20.67      2.04 o 
   9   6   3      496.79      507.19      5.18 o 
  -9   7   3        1.70        2.80      2.87 o 
  -8   7   3      227.76      240.14      4.00 o 
  -7   7   3       41.83       42.66      2.38 o 
  -6   7   3      248.61      254.23      3.13 o 
  -5   7   3       88.83       74.58      1.71 o 
  -4   7   3     1916.91     1926.74      7.97 o 
  -3   7   3       10.74       10.45      0.97 o 
  -2   7   3      338.54      361.19      2.02 o 
  -1   7   3       31.00       37.80      0.66 o 
   0   7   3        4.60        6.82      0.62 o 
   1   7   3       31.40       38.79      0.94 o 
   2   7   3      341.55      368.16      2.50 o 
   3   7   3       10.96       11.40      0.81 o 
   4   7   3     1927.31     1952.44     12.68 o 
   5   7   3       87.89       72.89      1.63 o 
   6   7   3      252.72      260.37      3.19 o 
   7   7   3       42.22       41.64      2.18 o 
   8   7   3      224.86      243.45      3.92 o 
   9   7   3        1.55        2.12      2.68 o 
  -9   8   3       61.91       62.93      3.71 o 
  -8   8   3       46.92       48.32      2.96 o 
  -7   8   3      159.52      163.35      3.29 o 
  -6   8   3       98.05      102.13      2.43 o 
  -5   8   3      254.96      258.92      2.85 o 
  -4   8   3       79.22       73.44      1.71 o 
  -3   8   3      329.87      343.74      2.45 o 
  -2   8   3      537.73      525.44      4.54 o 
  -1   8   3       16.89       23.07      0.76 o 
   0   8   3      259.17      230.64      1.49 o 
   1   8   3       17.63       23.96      0.83 o 
   2   8   3      536.27      519.03      4.02 o 
   3   8   3      330.05      347.16      3.77 o 
   4   8   3       78.60       72.85      2.02 o 
   5   8   3      255.50      264.65      3.18 o 
   6   8   3       98.90      100.76      2.76 o 
   7   8   3      157.83      159.31      3.45 o 
   8   8   3       47.79       50.33      2.86 o 
   9   8   3       60.70       62.68      3.53 o 
  -8   9   3      101.50      108.23      3.68 o 
  -7   9   3       22.93       24.23      2.84 o 
  -6   9   3       15.19       15.79      2.07 o 
  -5   9   3        2.52        2.56      1.61 o 
  -4   9   3      158.01      165.46      2.36 o 
  -3   9   3      136.53      130.17      2.35 o 
  -2   9   3      235.73      215.30      1.83 o 
  -1   9   3      139.57      140.87      1.42 o 
   0   9   3       18.77       12.45      0.82 o 
   1   9   3      139.75      140.96      1.90 o 
   2   9   3      239.93      223.04      1.84 o 
   3   9   3      137.16      128.59      3.10 o 
   4   9   3      164.12      169.75      2.88 o 
   5   9   3        2.46        0.94      1.63 o 
   6   9   3       15.16       15.63      2.00 o 
   7   9   3       22.95       26.69      2.57 o 
   8   9   3      103.16      111.50      3.59 o 
  -8  10   3       45.43       46.13      3.72 o 
  -7  10   3      171.94      187.81      4.50 o 
  -6  10   3       25.28       27.99      2.35 o 
  -5  10   3      567.42      562.68      4.79 o 
  -4  10   3       59.42       69.66      2.21 o 
  -3  10   3      623.04      625.19      4.13 o 
  -2  10   3       12.40       15.22      1.28 o 
  -1  10   3       84.42       76.34      1.51 o 
   0  10   3      154.94      163.96      1.78 o 
   1  10   3       85.98       78.71      1.48 o 
   2  10   3       12.30       15.36      1.31 o 
   3  10   3      621.25      617.33      4.75 o 
   4  10   3       59.90       70.10      2.28 o 
   5  10   3      567.31      567.84      5.39 o 
   6  10   3       25.76       25.84      2.29 o 
   7  10   3      175.02      190.76      4.09 o 
   8  10   3       44.65       43.45      3.25 o 
  -7  11   3       54.54       51.63      3.84 o 
  -6  11   3      198.80      192.23      3.65 o 
  -5  11   3      123.57      117.60      2.85 o 
  -4  11   3      399.69      401.67      4.41 o 
  -3  11   3      123.76      118.38      2.44 o 
  -2  11   3      214.66      208.01      2.45 o 
  -1  11   3      376.14      340.60      2.60 o 
   0  11   3      252.09      246.32      2.29 o 
   1  11   3      375.67      339.62      2.52 o 
   2  11   3      210.65      204.83      2.44 o 
   3  11   3      123.93      119.23      2.73 o 
   4  11   3      391.94      390.83      4.36 o 
   5  11   3      123.51      114.23      3.19 o 
   6  11   3      194.90      192.55      4.30 o 
   7  11   3       54.19       51.53      3.71 o 
  -6  12   3       20.37       19.20      3.09 o 
  -5  12   3       21.88       20.41      2.37 o 
  -4  12   3       65.18       63.53      2.56 o 
  -3  12   3      104.31      104.68      2.47 o 
  -2  12   3      278.99      275.08      3.35 o 
  -1  12   3       35.84       35.64      1.58 o 
   0  12   3        0.67        0.32      1.20 o 
   1  12   3       34.90       35.44      1.60 o 
   2  12   3      279.55      277.06      3.25 o 
   3  12   3       99.63      101.01      2.78 o 
   4  12   3       64.91       64.59      2.69 o 
   5  12   3       18.94       18.31      2.84 o 
   6  12   3       19.94       19.53      2.92 o 
  -6  13   3       39.91       42.78      4.94 o 
  -5  13   3       37.54       36.95      2.72 o 
  -4  13   3       51.48       53.57      2.60 o 
  -3  13   3       48.61       50.65      2.26 o 
  -2  13   3      177.26      173.95      3.09 o 
  -1  13   3       41.31       42.04      1.92 o 
   0  13   3       18.78       15.19      1.42 o 
   1  13   3       41.56       40.82      2.00 o 
   2  13   3      176.10      174.35      3.14 o 
   3  13   3       49.09       52.08      2.47 o 
   4  13   3       49.57       51.82      2.61 o 
   5  13   3       37.93       38.13      3.10 o 
   6  13   3       39.53       40.47      5.64 o 
  -5  14   3       83.72       89.25      3.45 o 
  -4  14   3        8.69        8.89      2.58 o 
  -3  14   3      122.93      118.81      3.21 o 
  -2  14   3       58.47       58.10      2.39 o 
  -1  14   3       38.42       37.53      2.12 o 
   0  14   3       52.68       53.86      2.30 o 
   1  14   3       37.73       37.90      2.22 o 
   2  14   3       58.98       57.99      2.62 o 
   3  14   3      123.79      115.64      3.13 o 
   4  14   3        8.50        8.43      2.44 o 
   5  14   3       84.59       89.12      3.90 o 
  -4  15   3       16.33       17.89      3.26 o 
  -3  15   3      138.31      141.71      3.53 o 
  -2  15   3      128.46      132.31      3.33 o 
  -1  15   3        2.27        2.49      2.51 o 
   0  15   3       32.14       40.31      3.17 o 
   1  15   3        2.14        1.82      2.45 o 
   2  15   3      126.28      133.37      3.35 o 
   3  15   3      137.33      137.68      3.54 o 
   4  15   3       16.08       13.35      3.36 o 
  -2  16   3        4.15        5.24      3.95 o 
  -1  16   3      109.29      116.95      7.00 o 
   0  16   3        0.80        0.90      3.97 o 
   1  16   3      107.59      124.44      7.38 o 
   2  16   3        4.01        4.64      3.62 o 
   0   0   4      697.21      826.36      5.54 o 
   1   0   4     2859.16     2680.66      9.44 o 
   2   0   4      241.92      228.94      3.76 o 
   3   0   4        0.17        1.50      0.61 o 
   4   0   4      126.58      114.90      1.32 o 
   5   0   4       89.75       98.86      1.22 o 
   6   0   4        0.94        0.58      1.02 o 
   7   0   4      120.75      123.69      1.82 o 
   8   0   4        3.64        3.74      1.76 o 
   9   0   4      258.47      258.97      4.73 o 
  10   0   4       42.41       40.48      3.59 o 
 -10   1   4       35.63       38.97      3.59 o 
  -9   1   4       33.43       36.60      3.44 o 
  -8   1   4       51.80       50.50      2.34 o 
  -7   1   4       43.49       47.80      1.64 o 
  -6   1   4      752.98      751.05      6.00 o 
  -5   1   4       81.41       92.89      1.24 o 
  -4   1   4      487.47      467.64      2.06 o 
  -3   1   4      494.05      562.90      2.10 o 
  -2   1   4      448.85      481.49      4.14 o 
  -1   1   4     2385.62     2471.67     15.41 o 
   0   1   4     2595.69     2557.41     10.52 o 
   1   1   4     2396.27     2474.92     15.40 o 
   2   1   4      478.92      513.43      4.50 o 
   3   1   4      506.76      570.69      2.43 o 
   4   1   4      509.38      486.67      3.05 o 
   5   1   4       84.82       95.85      1.41 o 
   6   1   4      766.94      756.41      6.13 o 
   7   1   4       45.26       46.76      1.66 o 
   8   1   4       54.98       55.99      2.35 o 
   9   1   4       33.99       33.56      2.75 o 
  10   1   4       35.64       38.28      3.53 o 
 -10   2   4       77.53       73.11      4.28 o 
  -9   2   4       54.03       57.61      3.55 o 
  -8   2   4       23.11       26.12      1.95 o 
  -7   2   4       50.65       50.96      1.68 o 
  -6   2   4      158.01      147.96      3.29 o 
  -5   2   4      798.39      807.32      4.49 o 
  -4   2   4      814.76      861.67      6.90 o 
  -3   2   4     1790.85     1821.79      5.96 o 
  -2   2   4     1033.06     1065.21      5.24 o 
  -1   2   4     3537.08     3597.40     12.98 o 
   0   2   4     1638.06     1585.69      7.42 o 
   1   2   4     3528.87     3586.06     16.42 o 
   2   2   4     1049.95     1069.93      3.03 o 
   3   2   4     1757.69     1801.82      7.87 o 
   4   2   4      828.61      864.82      8.22 o 
   5   2   4      783.73      782.96      3.68 o 
   6   2   4      153.86      146.13      2.85 o 
   7   2   4       52.92       52.46      1.69 o 
   8   2   4       23.43       24.59      1.77 o 
   9   2   4       55.77       57.51      3.03 o 
  10   2   4       78.24       74.92      3.82 o 
 -10   3   4       20.18       19.64      4.72 o 
  -9   3   4       15.46       13.40      2.82 o 
  -8   3   4       78.68       71.71      2.42 o 
  -7   3   4      143.70      146.73      2.43 o 
  -6   3   4      714.54      737.93      4.63 o 
  -5   3   4      759.57      767.31      5.06 o 
  -4   3   4     1365.90     1396.95      4.99 o 
  -3   3   4      171.45      186.06      2.23 o 
  -2   3   4      518.64      472.39      2.07 o 
  -1   3   4      558.98      554.50      3.79 o 
   0   3   4      877.22      761.18      2.98 o 
   1   3   4      554.46      544.33      3.88 o 
   2   3   4      520.85      483.64      2.22 o 
   3   3   4      165.81      178.13      1.73 o 
   4   3   4     1370.12     1398.45      4.91 o 
   5   3   4      747.81      744.85      3.25 o 
   6   3   4      726.11      753.50      4.86 o 
   7   3   4      140.26      143.43      2.33 o 
   8   3   4       82.49       80.75      2.27 o 
   9   3   4       14.92       14.43      2.45 o 
  10   3   4       20.76       19.75      3.87 o 
 -10   4   4       26.50       21.50      9.69 o 
  -9   4   4       13.14       11.73      2.40 o 
  -8   4   4       96.40       97.84      2.64 o 
  -7   4   4      532.27      536.93      4.29 o 
  -6   4   4      384.53      383.08      3.09 o 
  -5   4   4     1689.64     1696.58     11.58 o 
  -4   4   4     1020.97     1056.30      3.78 o 
  -3   4   4     1497.64     1509.36      6.56 o 
  -2   4   4      716.76      733.80      3.51 o 
  -1   4   4     1116.50     1251.74      6.62 o 
   0   4   4     1736.98     1804.85      8.04 o 
   1   4   4     1166.32     1289.62      3.14 o 
   2   4   4      719.43      746.58      3.62 o 
   3   4   4     1539.44     1522.34      9.43 o 
   4   4   4     1032.61     1066.49      4.50 o 
   5   4   4     1717.23     1716.95     11.61 o 
   6   4   4      382.77      380.72      3.02 o 
   7   4   4      546.15      550.74      4.01 o 
   8   4   4       96.94       98.34      2.56 o 
   9   4   4       14.24       13.94      2.16 o 
  10   4   4       26.95       25.75      4.32 o 
 -10   5   4       36.31       35.01      5.65 o 
  -9   5   4      139.04      134.94      3.78 o 
  -8   5   4       12.62       14.34      2.17 o 
  -7   5   4      423.35      440.10      4.04 o 
  -6   5   4       97.47      101.64      2.13 o 
  -5   5   4      373.39      392.23      4.52 o 
  -4   5   4     1506.43     1524.62      5.73 o 
  -3   5   4      445.78      455.25      3.66 o 
  -2   5   4     3569.99     3628.83     17.08 o 
  -1   5   4      362.76      363.22      2.49 o 
   0   5   4     1642.77     1662.97      5.24 o 
   1   5   4      354.74      351.17      1.91 o 
   2   5   4     3553.10     3598.40     14.95 o 
   3   5   4      447.44      464.37      4.85 o 
   4   5   4     1493.40     1513.42      9.12 o 
   5   5   4      377.57      394.03      4.62 o 
   6   5   4       99.70      102.70      1.97 o 
   7   5   4      428.51      439.54      3.88 o 
   8   5   4       13.76       13.82      1.89 o 
   9   5   4      140.53      132.37      3.03 o 
  10   5   4       36.74       37.15      4.67 o 
  -9   6   4       20.87       19.46      2.92 o 
  -8   6   4       51.81       52.72      2.60 o 
  -7   6   4      162.29      172.02      3.09 o 
  -6   6   4       15.62       16.53      1.62 o 
  -5   6   4      918.06      875.35      4.15 o 
  -4   6   4       44.91       45.48      1.08 o 
  -3   6   4     1601.52     1622.97      6.48 o 
  -2   6   4     1109.69     1102.94      6.13 o 
  -1   6   4      868.03      902.71      5.54 o 
   0   6   4      108.49      111.31      1.04 o 
   1   6   4      866.44      899.37      5.18 o 
   2   6   4     1092.71     1090.31      4.77 o 
   3   6   4     1581.21     1604.76      4.87 o 
   4   6   4       42.72       44.34      1.08 o 
   5   6   4      906.35      863.35      4.79 o 
   6   6   4       15.98       16.83      1.56 o 
   7   6   4      159.19      165.72      2.76 o 
   8   6   4       53.24       53.07      2.54 o 
   9   6   4       19.70       18.14      2.59 o 
  -9   7   4        0.92        1.87      2.57 o 
  -8   7   4      177.80      185.98      3.72 o 
  -7   7   4       49.57       56.61      2.40 o 
  -6   7   4       33.50       37.17      1.78 o 
  -5   7   4       82.67       85.15      1.90 o 
  -4   7   4      190.51      179.12      1.79 o 
  -3   7   4      148.06      147.55      1.74 o 
  -2   7   4     1992.04     1958.93      9.02 o 
  -1   7   4      192.54      200.20      1.25 o 
   0   7   4      932.68      904.37      4.92 o 
   1   7   4      185.51      189.84      1.23 o 
   2   7   4     2005.72     1960.94      9.72 o 
   3   7   4      147.63      147.12      1.42 o 
   4   7   4      195.54      180.46      2.53 o 
   5   7   4       85.68       87.12      1.85 o 
   6   7   4       38.14       41.54      1.94 o 
   7   7   4       50.93       55.96      2.57 o 
   8   7   4      177.57      182.10      3.59 o 
   9   7   4        0.93        1.26      2.43 o 
  -9   8   4        0.84        1.05      3.48 o 
  -8   8   4        8.53        9.31      2.48 o 
  -7   8   4       61.90       62.90      2.52 o 
  -6   8   4       60.68       67.12      2.21 o 
  -5   8   4        6.80        7.53      1.58 o 
  -4   8   4      335.88      316.74      2.79 o 
  -3   8   4      506.04      490.74      4.27 o 
  -2   8   4      862.51      843.31      3.70 o 
  -1   8   4     1828.53     1794.65      7.08 o 
   0   8   4      540.98      550.11      4.15 o 
   1   8   4     1820.07     1757.79      9.92 o 
   2   8   4      855.43      847.80      5.95 o 
   3   8   4      495.45      488.42      4.89 o 
   4   8   4      331.90      310.27      3.59 o 
   5   8   4        5.57        4.89      1.77 o 
   6   8   4       62.44       66.58      2.52 o 
   7   8   4       62.57       64.18      2.64 o 
   8   8   4        9.22       10.49      2.42 o 
   9   8   4        1.01       -0.38      3.30 o 
  -8   9   4      202.76      204.40      4.87 o 
  -7   9   4       49.79       51.69      2.92 o 
  -6   9   4       50.69       50.84      2.30 o 
  -5   9   4       18.56       19.89      1.80 o 
  -4   9   4       83.84       76.23      1.93 o 
  -3   9   4       22.50       27.73      1.30 o 
  -2   9   4      914.10      878.52      5.36 o 
  -1   9   4       69.26       65.52      1.23 o 
   0   9   4      809.41      800.05      3.91 o 
   1   9   4       68.25       64.80      1.27 o 
   2   9   4      911.82      873.85      4.33 o 
   3   9   4       24.60       30.06      1.37 o 
   4   9   4       76.58       68.97      2.22 o 
   5   9   4       20.15       21.61      2.17 o 
   6   9   4       47.27       47.08      2.37 o 
   7   9   4       49.35       52.50      2.54 o 
   8   9   4      200.80      202.20      4.15 o 
  -8  10   4       26.43       29.70      4.57 o 
  -7  10   4      108.80      112.29      3.86 o 
  -6  10   4       21.47       21.63      2.12 o 
  -5  10   4        1.86        3.14      1.72 o 
  -4  10   4       19.69       21.72      1.75 o 
  -3  10   4      442.83      419.64      3.99 o 
  -2  10   4      279.47      267.99      2.64 o 
  -1  10   4     1573.61     1519.97      9.38 o 
   0  10   4      685.52      668.96      4.61 o 
   1  10   4     1566.64     1506.99      6.52 o 
   2  10   4      284.17      273.67      3.32 o 
   3  10   4      439.02      416.69      4.06 o 
   4  10   4       18.08       17.57      2.17 o 
   5  10   4        1.28        1.75      2.01 o 
   6  10   4       22.39       24.18      2.40 o 
   7  10   4      107.32      108.89      3.42 o 
   8  10   4       26.95       28.79      4.52 o 
  -7  11   4      196.88      200.04      5.19 o 
  -6  11   4      172.69      165.96      3.73 o 
  -5  11   4      108.72      109.13      2.94 o 
  -4  11   4      196.84      191.66      3.47 o 
  -3  11   4       48.79       47.10      1.97 o 
  -2  11   4      195.98      202.79      2.47 o 
  -1  11   4       43.04       49.58      1.43 o 
   0  11   4      107.88      114.34      1.77 o 
   1  11   4       44.33       50.79      1.46 o 
   2  11   4      186.34      190.87      2.51 o 
   3  11   4       48.30       49.15      2.25 o 
   4  11   4      185.79      179.65      3.59 o 
   5  11   4      105.79      108.45      3.30 o 
   6  11   4      167.78      158.54      4.03 o 
   7  11   4      193.53      192.61      4.95 o 
  -6  12   4       19.87       17.09      2.67 o 
  -5  12   4       35.64       37.67      2.62 o 
  -4  12   4      101.10       95.69      2.74 o 
  -3  12   4      275.83      273.22      3.25 o 
  -2  12   4      322.37      314.76      3.47 o 
  -1  12   4      145.91      144.68      2.21 o 
   0  12   4       21.41       21.32      1.36 o 
   1  12   4      144.46      142.31      2.26 o 
   2  12   4      329.41      318.27      3.72 o 
   3  12   4      277.98      276.57      3.83 o 
   4  12   4      101.02       92.80      3.01 o 
   5  12   4       34.74       36.64      3.00 o 
   6  12   4       19.18       15.88      2.95 o 
  -6  13   4       83.11       84.32      5.70 o 
  -5  13   4      117.78      119.41      3.41 o 
  -4  13   4      388.50      398.26      4.89 o 
  -3  13   4       47.32       48.54      2.30 o 
  -2  13   4      390.74      377.82      3.92 o 
  -1  13   4       10.60       11.87      1.69 o 
   0  13   4      565.48      540.43      3.59 o 
   1  13   4       11.76       13.63      1.88 o 
   2  13   4      398.48      385.70      4.56 o 
   3  13   4       45.60       43.96      2.60 o 
   4  13   4      397.31      398.34      5.40 o 
   5  13   4      117.00      116.91      3.98 o 
   6  13   4       85.19       77.50     11.06 o 
  -5  14   4      135.13      133.21      4.30 o 
  -4  14   4       58.66       53.59      2.97 o 
  -3  14   4      216.53      201.74      3.85 o 
  -2  14   4       82.31       86.51      2.73 o 
  -1  14   4        7.21        6.14      1.90 o 
   0  14   4       79.45       81.91      2.42 o 
   1  14   4        8.99        7.99      2.03 o 
   2  14   4       82.25       82.03      2.83 o 
   3  14   4      220.32      209.44      3.76 o 
   4  14   4       57.56       53.87      3.15 o 
   5  14   4      134.80      135.07      6.79 o 
  -4  15   4      141.85      145.23      5.43 o 
  -3  15   4       11.07        8.23      2.65 o 
  -2  15   4       69.78       73.58      2.80 o 
  -1  15   4       72.32       69.48      3.21 o 
   0  15   4      180.53      186.23      4.75 o 
   1  15   4       73.61       70.38      3.21 o 
   2  15   4       71.57       76.11      2.96 o 
   3  15   4       11.18       10.27      2.42 o 
   4  15   4      145.08      140.88      7.61 o 
  -2  16   4       68.62       74.01      4.89 o 
  -1  16   4      198.64      204.03     10.17 o 
   0  16   4       71.55       81.87      5.74 o 
   1  16   4      200.88      209.30      8.70 o 
   2  16   4       67.13       71.13      4.57 o 
   1   0   5      476.82      494.24      3.99 o 
   2   0   5      337.98      316.68      1.68 o 
   3   0   5     1685.23     1768.71      7.16 o 
   4   0   5        6.10       10.97      0.71 o 
   5   0   5     1963.00     1931.92      9.48 o 
   6   0   5      181.46      174.02      2.09 o 
   7   0   5      227.41      233.94      2.42 o 
   8   0   5        0.17        1.03      1.73 o 
   9   0   5       34.50       37.68      3.29 o 
  10   0   5        1.76        3.46      3.17 o 
 -10   1   5       13.79       15.08      3.34 o 
  -9   1   5       31.27       32.34      3.53 o 
  -8   1   5      186.52      179.79      3.75 o 
  -7   1   5      271.74      268.30      3.57 o 
  -6   1   5      922.38      893.45      5.56 o 
  -5   1   5      418.83      405.39      3.78 o 
  -4   1   5      178.97      199.50      1.94 o 
  -3   1   5      227.46      236.58      1.56 o 
  -2   1   5      548.73      623.03      4.01 o 
  -1   1   5     1037.61     1105.86      8.29 o 
   0   1   5     2158.89     2324.34      8.45 o 
   1   1   5     1041.47     1112.62      6.58 o 
   2   1   5      540.29      609.51      4.45 o 
   3   1   5      225.81      236.18      2.97 o 
   4   1   5      170.62      189.61      2.50 o 
   5   1   5      413.29      398.90      3.80 o 
   6   1   5      917.39      879.42      5.36 o 
   7   1   5      270.02      261.78      2.88 o 
   8   1   5      184.96      177.99      3.39 o 
   9   1   5       30.77       31.13      3.11 o 
  10   1   5       11.71       13.08      3.54 o 
 -10   2   5       82.17       76.68      6.83 o 
  -9   2   5       82.45       86.12      3.60 o 
  -8   2   5       54.33       53.86      2.19 o 
  -7   2   5       67.32       67.13      1.81 o 
  -6   2   5      228.83      221.01      2.74 o 
  -5   2   5      335.18      325.94      3.32 o 
  -4   2   5       10.13        7.94      0.72 o 
  -3   2   5       61.19       52.86      1.59 o 
  -2   2   5      394.58      427.15      3.88 o 
  -1   2   5     1197.49     1306.27     10.99 o 
   0   2   5      274.38      306.86      3.50 o 
   1   2   5     1190.22     1303.90     10.96 o 
   2   2   5      389.51      428.66      4.77 o 
   3   2   5       57.96       52.16      1.57 o 
   4   2   5       12.13        9.93      0.77 o 
   5   2   5      326.45      312.48      3.90 o 
   6   2   5      236.94      230.69      2.85 o 
   7   2   5       67.11       65.55      1.85 o 
   8   2   5       50.88       49.48      2.07 o 
   9   2   5       83.09       90.75      3.08 o 
  10   2   5       80.54       79.55      5.14 o 
 -10   3   5       61.17       59.40     11.19 o 
  -9   3   5       94.56       97.46      4.07 o 
  -8   3   5      147.06      152.50      2.94 o 
  -7   3   5       50.21       49.42      2.03 o 
  -6   3   5      262.27      258.21      2.95 o 
  -5   3   5       42.03       42.53      0.94 o 
  -4   3   5      205.91      198.21      1.46 o 
  -3   3   5      357.71      395.85      3.85 o 
  -2   3   5     1577.84     1602.45      5.64 o 
  -1   3   5     3933.68     4143.72     19.40 o 
   0   3   5      104.12      103.08      2.25 o 
   1   3   5     3944.15     4123.60     13.42 o 
   2   3   5     1587.10     1603.80      5.09 o 
   3   3   5      365.75      394.98      3.34 o 
   4   3   5      209.55      204.68      1.72 o 
   5   3   5       44.15       42.64      1.04 o 
   6   3   5      260.70      255.84      2.61 o 
   7   3   5       55.10       51.00      1.74 o 
   8   3   5      148.33      150.33      2.84 o 
   9   3   5      102.26      104.57      3.25 o 
  10   3   5       59.92       56.89      5.33 o 
 -10   4   5      201.59      201.41     14.65 o 
  -9   4   5      298.73      292.65      5.84 o 
  -8   4   5      245.67      243.73      3.95 o 
  -7   4   5      388.13      361.54      4.22 o 
  -6   4   5      398.70      364.13      3.09 o 
  -5   4   5      220.93      218.55      2.32 o 
  -4   4   5      521.86      464.13      4.12 o 
  -3   4   5       47.09       46.67      1.25 o 
  -2   4   5      844.07      872.98      5.39 o 
  -1   4   5       26.95       29.12      0.88 o 
   0   4   5     2117.67     2331.73      7.68 o 
   1   4   5       26.52       29.31      1.03 o 
   2   4   5      845.75      884.06      4.04 o 
   3   4   5       50.40       50.95      1.51 o 
   4   4   5      528.57      463.67      4.22 o 
   5   4   5      212.79      210.60      2.01 o 
   6   4   5      408.34      374.80      2.98 o 
   7   4   5      386.99      359.00      3.69 o 
   8   4   5      241.99      239.79      3.40 o 
   9   4   5      297.23      293.49      4.58 o 
  10   4   5      201.73      208.79      7.37 o 
  -9   5   5      209.95      215.03      4.45 o 
  -8   5   5      218.37      212.47      3.89 o 
  -7   5   5      316.17      312.80      3.78 o 
  -6   5   5      334.21      321.74      3.27 o 
  -5   5   5      317.74      329.43      3.15 o 
  -4   5   5      684.16      680.85      3.93 o 
  -3   5   5      354.58      346.44      1.30 o 
  -2   5   5      151.30      162.57      1.36 o 
  -1   5   5       37.23       39.19      1.04 o 
   0   5   5       92.24       78.96      1.10 o 
   1   5   5       37.36       40.99      0.85 o 
   2   5   5      152.81      163.17      1.29 o 
   3   5   5      352.71      344.60      1.42 o 
   4   5   5      673.04      679.95      4.38 o 
   5   5   5      311.86      327.62      3.25 o 
   6   5   5      321.53      310.55      3.00 o 
   7   5   5      308.24      303.02      3.41 o 
   8   5   5      215.34      210.04      3.29 o 
   9   5   5      211.34      204.49      3.74 o 
  -9   6   5       81.43       76.94      3.43 o 
  -8   6   5      315.02      309.37      4.55 o 
  -7   6   5      120.65      121.80      2.82 o 
  -6   6   5      344.20      337.47      3.46 o 
  -5   6   5      127.42      112.44      2.07 o 
  -4   6   5      646.56      650.12      3.06 o 
  -3   6   5        8.24       10.19      0.74 o 
  -2   6   5      305.73      314.01      2.05 o 
  -1   6   5       23.66       26.83      0.90 o 
   0   6   5      308.28      314.00      1.80 o 
   1   6   5       23.51       28.28      0.81 o 
   2   6   5      305.19      309.21      1.94 o 
   3   6   5        7.78        9.97      0.72 o 
   4   6   5      644.89      650.30      3.86 o 
   5   6   5      120.42      106.14      1.83 o 
   6   6   5      339.28      343.06      3.26 o 
   7   6   5      124.85      128.82      2.72 o 
   8   6   5      309.29      302.66      4.26 o 
   9   6   5       86.97       86.32      3.26 o 
  -9   7   5      262.46      258.24      5.18 o 
  -8   7   5      224.68      214.94      3.96 o 
  -7   7   5       79.27       82.21      2.60 o 
  -6   7   5       52.55       54.28      1.95 o 
  -5   7   5      136.93      127.81      2.30 o 
  -4   7   5      143.25      140.29      1.87 o 
  -3   7   5      130.26      129.35      1.82 o 
  -2   7   5       58.16       54.87      1.21 o 
  -1   7   5      182.27      191.73      2.02 o 
   0   7   5        5.26        5.23      0.70 o 
   1   7   5      183.43      194.08      1.74 o 
   2   7   5       60.28       57.05      1.19 o 
   3   7   5      135.53      135.97      1.80 o 
   4   7   5      143.13      143.27      2.11 o 
   5   7   5      144.99      134.98      2.21 o 
   6   7   5       56.90       60.47      2.06 o 
   7   7   5       78.29       78.17      2.71 o 
   8   7   5      235.19      225.58      4.01 o 
   9   7   5      262.73      261.66      4.74 o 
  -9   8   5       91.20       96.84      5.99 o 
  -8   8   5      205.45      213.19      4.30 o 
  -7   8   5      171.68      178.01      3.99 o 
  -6   8   5       62.46       61.68      2.28 o 
  -5   8   5       72.20       72.90      2.11 o 
  -4   8   5       15.29       14.59      1.41 o 
  -3   8   5      350.04      326.45      2.68 o 
  -2   8   5      186.08      173.02      1.65 o 
  -1   8   5     1404.90     1313.36      6.41 o 
   0   8   5        0.72        1.76      0.85 o 
   1   8   5     1409.43     1328.99      7.35 o 
   2   8   5      188.36      176.72      1.91 o 
   3   8   5      357.27      337.47      3.27 o 
   4   8   5       16.77       16.45      1.69 o 
   5   8   5       70.71       70.29      2.21 o 
   6   8   5       58.57       58.22      2.32 o 
   7   8   5      167.09      168.50      3.55 o 
   8   8   5      205.57      211.77      4.08 o 
   9   8   5       86.79       87.91      4.79 o 
  -8   9   5        9.55       10.67      3.19 o 
  -7   9   5      336.44      334.13      5.68 o 
  -6   9   5       26.15       26.76      2.03 o 
  -5   9   5      523.76      523.37      4.34 o 
  -4   9   5      119.40      124.42      2.23 o 
  -3   9   5      446.62      440.25      3.05 o 
  -2   9   5       42.18       36.57      1.21 o 
  -1   9   5      407.27      412.55      3.37 o 
   0   9   5       27.36       31.86      1.21 o 
   1   9   5      404.58      405.27      2.56 o 
   2   9   5       40.89       33.07      1.35 o 
   3   9   5      439.86      442.75      3.44 o 
   4   9   5      118.84      126.23      2.89 o 
   5   9   5      524.36      519.09      5.06 o 
   6   9   5       25.28       24.12      2.04 o 
   7   9   5      334.35      332.52      4.62 o 
   8   9   5        8.84       10.01      2.67 o 
  -8  10   5      152.92      151.56     12.06 o 
  -7  10   5       39.84       36.90      3.14 o 
  -6  10   5       10.25        9.30      2.05 o 
  -5  10   5       77.61       73.56      2.33 o 
  -4  10   5       14.69       16.66      1.62 o 
  -3  10   5      132.14      129.52      2.33 o 
  -2  10   5      151.17      149.42      2.17 o 
  -1  10   5      322.70      313.82      2.50 o 
   0  10   5      439.40      428.50      3.09 o 
   1  10   5      320.44      309.03      2.65 o 
   2  10   5      149.93      148.03      2.21 o 
   3  10   5      128.47      123.51      2.65 o 
   4  10   5       12.81       16.29      2.17 o 
   5  10   5       79.93       76.10      2.85 o 
   6  10   5        9.66        8.74      2.27 o 
   7  10   5       42.91       41.02      2.91 o 
   8  10   5      158.76      146.88     12.38 o 
  -7  11   5       65.00       64.70      3.88 o 
  -6  11   5       98.52       99.34      3.46 o 
  -5  11   5       26.03       27.90      2.50 o 
  -4  11   5      102.26      109.55      2.84 o 
  -3  11   5        0.27       -0.55      1.74 o 
  -2  11   5       60.39       57.38      1.80 o 
  -1  11   5       66.66       63.19      1.60 o 
   0  11   5      113.23      103.76      1.79 o 
   1  11   5       67.77       63.03      1.69 o 
   2  11   5       62.29       57.81      1.82 o 
   3  11   5        0.11       -0.15      1.90 o 
   4  11   5      106.93      115.00      3.18 o 
   5  11   5       28.25       27.07      2.66 o 
   6  11   5       99.97      107.46      3.81 o 
   7  11   5       68.96       71.71      3.52 o 
  -6  12   5       43.84       43.48      3.15 o 
  -5  12   5      100.12      106.75      3.35 o 
  -4  12   5       77.38       78.88      2.81 o 
  -3  12   5       40.11       41.86      2.14 o 
  -2  12   5       21.54       18.78      1.80 o 
  -1  12   5       32.23       29.45      1.61 o 
   0  12   5        1.38        3.52      1.32 o 
   1  12   5       31.45       30.92      1.71 o 
   2  12   5       22.50       21.61      1.98 o 
   3  12   5       39.77       43.02      2.32 o 
   4  12   5       76.18       75.80      3.27 o 
   5  12   5      103.71      109.46      3.58 o 
   6  12   5       43.24       39.51      3.26 o 
  -6  13   5       75.92       72.42      6.69 o 
  -5  13   5       30.76       29.79      2.85 o 
  -4  13   5       14.08       14.53      2.33 o 
  -3  13   5       26.22       30.87      2.16 o 
  -2  13   5      183.38      185.77      3.04 o 
  -1  13   5        1.70        2.63      1.59 o 
   0  13   5       68.13       67.38      2.30 o 
   1  13   5        1.55        3.60      1.56 o 
   2  13   5      180.94      177.25      3.21 o 
   3  13   5       24.53       30.11      2.50 o 
   4  13   5       12.56       14.77      2.77 o 
   5  13   5       28.01       31.45      3.33 o 
   6  13   5       74.37       80.93     10.85 o 
  -5  14   5       78.63       80.42      5.79 o 
  -4  14   5       74.18       83.73      3.24 o 
  -3  14   5      124.40      121.88      3.52 o 
  -2  14   5       43.12       48.48      2.52 o 
  -1  14   5       24.45       25.52      2.25 o 
   0  14   5       12.33       10.06      2.05 o 
   1  14   5       24.04       23.01      2.19 o 
   2  14   5       42.23       48.83      2.70 o 
   3  14   5      123.03      122.39      3.26 o 
   4  14   5       72.86       78.19      3.47 o 
   5  14   5       77.51       67.90     11.42 o 
  -4  15   5       64.05       70.33     11.38 o 
  -3  15   5       69.75       75.49      3.30 o 
  -2  15   5      213.47      217.94      4.05 o 
  -1  15   5       34.59       36.71      2.76 o 
   0  15   5        1.63        2.19      2.95 o 
   1  15   5       34.88       35.96      2.94 o 
   2  15   5      213.19      218.00      3.93 o 
   3  15   5       71.43       72.94      3.34 o 
   4  15   5       65.20       75.66     10.47 o 
  -2  16   5       36.04       34.72      4.37 o 
  -1  16   5        9.11        7.52      6.09 o 
   0  16   5       42.28       45.45      7.45 o 
   1  16   5        9.22        6.24      6.71 o 
   2  16   5       36.95       32.47      4.98 o 
   0   0   6     8482.14     8422.75     51.85 o 
   1   0   6       72.81       71.64      1.14 o 
   2   0   6      223.70      163.95      2.34 o 
   3   0   6       66.40       70.24      1.70 o 
   4   0   6      227.81      201.53      1.94 o 
   5   0   6      302.72      315.28      2.45 o 
   6   0   6      288.85      284.34      2.51 o 
   7   0   6       23.22       21.32      1.82 o 
   8   0   6       22.88       25.28      2.22 o 
   9   0   6      194.28      190.56      5.47 o 
  10   0   6       52.70       51.39      5.36 o 
 -10   1   6        9.11        8.84      6.83 o 
  -9   1   6      103.69      109.41      4.44 o 
  -8   1   6        0.59        1.42      2.75 o 
  -7   1   6       93.40       90.12      2.08 o 
  -6   1   6       78.57       77.74      1.62 o 
  -5   1   6      484.39      462.69      3.56 o 
  -4   1   6       31.47       29.89      0.90 o 
  -3   1   6       25.07       23.19      0.84 o 
  -2   1   6       82.50       97.40      1.98 o 
  -1   1   6      230.60      198.83      4.15 o 
   0   1   6      273.08      256.61      5.45 o 
   1   1   6      237.51      211.47      2.45 o 
   2   1   6       83.16      100.27      1.87 o 
   3   1   6       29.36       26.67      1.00 o 
   4   1   6       29.64       26.13      0.89 o 
   5   1   6      483.61      455.74      3.13 o 
   6   1   6       79.00       77.02      1.57 o 
   7   1   6       96.12       90.78      2.08 o 
   8   1   6        0.61        1.15      2.02 o 
   9   1   6      104.16      108.78      4.24 o 
  10   1   6        9.06        6.61      4.53 o 
  -9   2   6       29.98       31.94      3.44 o 
  -8   2   6      107.49      105.82      3.59 o 
  -7   2   6       86.99       87.54      2.21 o 
  -6   2   6      330.44      313.85      3.88 o 
  -5   2   6      140.18      135.94      1.62 o 
  -4   2   6      174.12      192.17      1.61 o 
  -3   2   6       18.96       20.70      0.64 o 
  -2   2   6      434.04      456.59      4.57 o 
  -1   2   6       47.88       48.55      1.27 o 
   0   2   6      624.90      622.95      3.48 o 
   1   2   6       50.74       54.72      1.19 o 
   2   2   6      463.41      487.60      3.66 o 
   3   2   6       17.45       16.92      0.63 o 
   4   2   6      189.72      207.99      1.72 o 
   5   2   6      143.21      138.99      2.31 o 
   6   2   6      319.30      296.39      3.06 o 
   7   2   6       88.30       89.53      2.14 o 
   8   2   6      104.00      107.11      2.84 o 
   9   2   6       30.08       31.14      2.74 o 
  10   2   6       80.86       87.05      5.92 o 
  -9   3   6        0.16        0.53      2.86 o 
  -8   3   6       95.53       93.45      2.92 o 
  -7   3   6       56.54       58.22      2.20 o 
  -6   3   6        6.14        7.89      1.35 o 
  -5   3   6      187.54      186.66      1.85 o 
  -4   3   6      687.55      719.09      4.13 o 
  -3   3   6     1204.84     1255.45      7.63 o 
  -2   3   6      106.36      127.48      3.55 o 
  -1   3   6     6718.37     6921.02     33.22 o 
   0   3   6      128.60      143.69      1.22 o 
   1   3   6     6740.64     6885.50     19.41 o 
   2   3   6      103.54      116.45      2.98 o 
   3   3   6     1217.54     1252.63      5.53 o 
   4   3   6      679.34      704.65      2.86 o 
   5   3   6      187.52      185.23      1.71 o 
   6   3   6        5.67        7.66      1.39 o 
   7   3   6       61.75       61.54      2.01 o 
   8   3   6       94.51       89.83      2.40 o 
   9   3   6        0.06        0.02      2.59 o 
  10   3   6       23.48       20.46      4.70 o 
  -9   4   6       26.75       27.98      3.27 o 
  -8   4   6       69.27       71.90      2.87 o 
  -7   4   6       40.04       35.93      2.01 o 
  -6   4   6      401.39      397.76      3.35 o 
  -5   4   6      308.95      311.45      2.83 o 
  -4   4   6     1160.31     1187.12      8.16 o 
  -3   4   6      711.56      738.93      3.96 o 
  -2   4   6     2681.44     2674.61     12.53 o 
  -1   4   6      232.78      249.88      3.69 o 
   0   4   6     3986.51     4022.38     16.25 o 
   1   4   6      233.94      252.27      2.68 o 
   2   4   6     2678.01     2675.68     13.58 o 
   3   4   6      705.56      722.26      4.33 o 
   4   4   6     1165.37     1171.89      6.92 o 
   5   4   6      309.06      310.55      2.72 o 
   6   4   6      388.78      385.37      3.49 o 
   7   4   6       40.71       39.42      1.88 o 
   8   4   6       66.31       68.71      2.43 o 
   9   4   6       26.66       28.43      3.01 o 
  10   4   6       55.69       52.17      6.24 o 
  -9   5   6      227.88      222.42      4.56 o 
  -8   5   6      193.40      181.71      3.87 o 
  -7   5   6      389.68      396.81      4.36 o 
  -6   5   6      356.97      355.16      3.55 o 
  -5   5   6      330.27      323.64      2.77 o 
  -4   5   6      183.02      180.21      1.84 o 
  -3   5   6      389.32      375.15      2.10 o 
  -2   5   6      158.12      154.51      1.64 o 
  -1   5   6       90.60       76.60      1.15 o 
   0   5   6        0.24        1.07      0.60 o 
   1   5   6      100.79       86.46      1.32 o 
   2   5   6      158.28      155.46      2.06 o 
   3   5   6      398.61      386.80      1.99 o 
   4   5   6      179.99      176.57      1.82 o 
   5   5   6      335.48      326.83      2.89 o 
   6   5   6      360.62      359.50      3.43 o 
   7   5   6      393.91      398.43      3.93 o 
   8   5   6      194.22      180.38      3.46 o 
   9   5   6      226.76      228.37      4.09 o 
  -9   6   6      128.08      121.59      3.87 o 
  -8   6   6        8.40        9.18      2.43 o 
  -7   6   6       20.17       22.42      2.36 o 
  -6   6   6      181.18      190.67      3.32 o 
  -5   6   6      295.33      287.97      2.62 o 
  -4   6   6      958.95      929.70      4.11 o 
  -3   6   6      666.56      655.14      4.42 o 
  -2   6   6     2554.63     2422.66     10.51 o 
  -1   6   6      210.01      210.12      2.43 o 
   0   6   6     1908.57     1831.52      5.57 o 
   1   6   6      209.31      213.77      2.95 o 
   2   6   6     2554.80     2403.38     12.09 o 
   3   6   6      657.99      647.86      4.09 o 
   4   6   6      973.29      942.24      4.97 o 
   5   6   6      292.11      287.31      2.63 o 
   6   6   6      189.41      195.74      2.89 o 
   7   6   6       20.54       21.85      2.17 o 
   8   6   6        9.69       11.37      2.41 o 
   9   6   6      128.20      126.09      3.90 o 
  -9   7   6       44.59       42.73      3.67 o 
  -8   7   6       60.14       61.47      3.05 o 
  -7   7   6      131.86      132.18      3.32 o 
  -6   7   6       60.18       59.40      2.37 o 
  -5   7   6      464.40      449.85      3.78 o 
  -4   7   6      498.64      481.62      3.12 o 
  -3   7   6     1930.87     1889.05     10.66 o 
  -2   7   6      392.37      392.57      2.89 o 
  -1   7   6     1658.17     1581.92     10.17 o 
   0   7   6       94.25       86.82      1.21 o 
   1   7   6     1649.63     1586.27      8.06 o 
   2   7   6      387.65      392.69      2.44 o 
   3   7   6     1924.73     1897.62     14.68 o 
   4   7   6      491.84      480.83      3.30 o 
   5   7   6      462.90      445.38      3.41 o 
   6   7   6       58.70       57.18      2.37 o 
   7   7   6      130.15      127.45      3.15 o 
   8   7   6       59.56       65.34      3.23 o 
   9   7   6       43.97       44.97      3.33 o 
  -8   8   6      145.83      149.23      4.09 o 
  -7   8   6       30.90       31.34      2.79 o 
  -6   8   6      418.74      427.29      4.55 o 
  -5   8   6       73.95       71.87      2.08 o 
  -4   8   6      482.99      469.29      3.22 o 
  -3   8   6       20.27       18.72      1.28 o 
  -2   8   6      784.96      763.56      4.80 o 
  -1   8   6      249.41      236.41      2.16 o 
   0   8   6       93.85       99.39      1.42 o 
   1   8   6      250.73      238.05      1.79 o 
   2   8   6      786.54      757.54      3.48 o 
   3   8   6       20.02       19.89      1.23 o 
   4   8   6      485.68      467.74      3.80 o 
   5   8   6       73.01       71.59      2.20 o 
   6   8   6      427.85      428.51      4.66 o 
   7   8   6       30.71       29.99      2.43 o 
   8   8   6      147.71      147.38      3.87 o 
   9   8   6        3.92        4.34      6.78 o 
  -8   9   6       27.16       26.58      3.24 o 
  -7   9   6      191.06      187.41      4.19 o 
  -6   9   6      109.83      103.31      2.92 o 
  -5   9   6      178.99      187.88      2.94 o 
  -4   9   6      318.26      311.51      3.17 o 
  -3   9   6      721.16      710.59      4.66 o 
  -2   9   6      343.43      327.08      2.51 o 
  -1   9   6      579.98      571.56      3.36 o 
   0   9   6      234.21      223.09      2.64 o 
   1   9   6      574.52      561.39      3.18 o 
   2   9   6      347.89      333.41      2.83 o 
   3   9   6      721.03      715.07      7.29 o 
   4   9   6      323.07      319.20      3.81 o 
   5   9   6      179.23      182.00      3.53 o 
   6   9   6      111.76      105.76      3.32 o 
   7   9   6      187.96      181.30      3.97 o 
   8   9   6       27.45       28.75      2.92 o 
  -8  10   6      106.99      109.10     15.88 o 
  -7  10   6       68.14       70.63      3.36 o 
  -6  10   6      160.22      165.54      3.60 o 
  -5  10   6        3.13        3.50      1.80 o 
  -4  10   6      252.67      249.38      3.20 o 
  -3  10   6       40.96       39.82      1.86 o 
  -2  10   6      165.17      169.66      2.41 o 
  -1  10   6       15.05       14.38      1.27 o 
   0  10   6        6.66        7.16      1.22 o 
   1  10   6       14.99       15.39      1.32 o 
   2  10   6      164.29      167.64      2.27 o 
   3  10   6       42.44       40.11      2.08 o 
   4  10   6      241.17      231.56      4.40 o 
   5  10   6        2.88        3.13      2.44 o 
   6  10   6      159.45      162.56      4.12 o 
   7  10   6       66.92       68.22      3.46 o 
   8  10   6      108.09      115.42     12.56 o 
  -7  11   6       61.89       69.19      4.98 o 
  -6  11   6       73.51       74.26      3.25 o 
  -5  11   6       65.69       70.73      2.99 o 
  -4  11   6       11.00       11.10      2.15 o 
  -3  11   6      318.18      314.32      4.05 o 
  -2  11   6       34.32       30.16      1.73 o 
  -1  11   6      216.47      212.11      2.60 o 
   0  11   6       25.46       27.97      1.51 o 
   1  11   6      218.92      209.90      2.66 o 
   2  11   6       32.52       28.48      1.66 o 
   3  11   6      327.19      323.07      4.16 o 
   4  11   6       10.77       10.02      2.46 o 
   5  11   6       69.37       74.45      3.18 o 
   6  11   6       72.01       67.99      3.72 o 
   7  11   6       59.91       62.32      4.37 o 
  -6  12   6       96.94       98.05      4.28 o 
  -5  12   6      186.16      192.07      4.26 o 
  -4  12   6      264.36      269.31      4.26 o 
  -3  12   6      276.09      278.36      3.74 o 
  -2  12   6      509.27      503.60      4.53 o 
  -1  12   6       44.10       41.39      1.82 o 
   0  12   6      595.22      589.46      4.34 o 
   1  12   6       44.58       41.56      1.83 o 
   2  12   6      511.72      499.41      4.63 o 
   3  12   6      279.52      279.92      3.96 o 
   4  12   6      255.55      245.41      4.61 o 
   5  12   6      189.29      197.71      4.29 o 
   6  12   6       91.83       92.66      4.21 o 
  -6  13   6       80.77       86.55      8.12 o 
  -5  13   6      133.80      128.41      3.58 o 
  -4  13   6       76.57       80.62      2.97 o 
  -3  13   6      168.48      160.07      3.16 o 
  -2  13   6       27.25       26.71      2.19 o 
  -1  13   6       59.74       58.77      2.10 o 
   0  13   6       19.94       19.53      1.96 o 
   1  13   6       57.64       59.68      2.08 o 
   2  13   6       27.18       29.09      2.18 o 
   3  13   6      163.74      154.08      3.43 o 
   4  13   6       77.58       81.35      3.61 o 
   5  13   6      130.43      122.57      4.27 o 
  -5  14   6       19.12       19.64      4.29 o 
  -4  14   6      120.05      127.25      3.65 o 
  -3  14   6       86.88       89.47      3.15 o 
  -2  14   6       61.07       59.55      2.63 o 
  -1  14   6        8.53        6.71      1.96 o 
   0  14   6       69.77       71.09      2.61 o 
   1  14   6        7.74        7.39      2.19 o 
   2  14   6       61.44       60.64      2.80 o 
   3  14   6       86.84       86.46      3.25 o 
   4  14   6      121.54      118.09      3.86 o 
   5  14   6       19.57       22.83      9.55 o 
  -3  15   6      190.03      187.06      5.06 o 
  -2  15   6       42.20       40.21      2.80 o 
  -1  15   6      118.67      122.90      3.73 o 
   0  15   6        4.06        2.58      2.82 o 
   1  15   6      116.99      116.76      3.95 o 
   2  15   6       43.68       41.94      2.71 o 
   3  15   6      184.76      180.31      4.91 o 
  -1  16   6        1.71        3.38      8.79 o 
   0  16   6      160.69      155.83     11.37 o 
   1   0   7      549.09      537.11      2.54 o 
   2   0   7      976.66      993.26      4.25 o 
   3   0   7       93.74       82.86      1.14 o 
   4   0   7      171.32      172.25      1.52 o 
   5   0   7       95.11       94.72      1.66 o 
   6   0   7     1133.56     1130.72     11.35 o 
   7   0   7      385.11      379.50      4.45 o 
   8   0   7      201.32      192.90      3.77 o 
   9   0   7       51.23       51.84      3.62 o 
  10   0   7       47.61       51.64     10.32 o 
  -9   1   7       73.96       74.58      4.01 o 
  -8   1   7        9.78       10.52      2.80 o 
  -7   1   7      447.85      450.01      4.17 o 
  -6   1   7       54.59       55.20      1.53 o 
  -5   1   7      845.03      830.69      5.17 o 
  -4   1   7       98.06       91.67      1.31 o 
  -3   1   7      181.29      190.73      2.26 o 
  -2   1   7      543.29      554.53      4.42 o 
  -1   1   7      829.03      855.73      6.97 o 
   0   1   7     3196.85     3485.94     14.03 o 
   1   1   7      836.95      844.07      5.28 o 
   2   1   7      545.08      559.06      4.22 o 
   3   1   7      188.99      196.49      1.80 o 
   4   1   7       99.04       89.12      1.32 o 
   5   1   7      839.34      809.34      5.10 o 
   6   1   7       56.06       58.91      1.54 o 
   7   1   7      449.30      451.76      5.51 o 
   8   1   7       10.47       12.22      2.52 o 
   9   1   7       79.60       83.31      3.76 o 
  10   1   7       89.85       88.12     11.16 o 
  -9   2   7        9.95       11.92      3.26 o 
  -8   2   7      171.69      166.97      4.43 o 
  -7   2   7      172.36      170.71      3.39 o 
  -6   2   7      691.38      667.79      4.97 o 
  -5   2   7       50.45       51.64      1.20 o 
  -4   2   7      190.26      196.37      1.64 o 
  -3   2   7       97.95      116.61      1.19 o 
  -2   2   7     1035.38     1103.71      6.59 o 
  -1   2   7     1120.49     1259.67     11.17 o 
   0   2   7      719.04      811.05      3.11 o 
   1   2   7     1122.58     1286.78      7.82 o 
   2   2   7     1041.52     1104.23      6.21 o 
   3   2   7       99.25      115.09      1.31 o 
   4   2   7      195.98      198.62      1.70 o 
   5   2   7       51.53       54.38      1.42 o 
   6   2   7      703.16      678.83      4.59 o 
   7   2   7      172.24      174.04      2.92 o 
   8   2   7      173.50      168.33      3.64 o 
   9   2   7       10.28       10.39      2.70 o 
  10   2   7      119.12      118.63      8.76 o 
  -9   3   7      266.32      269.84      5.84 o 
  -8   3   7       71.54       79.07      2.83 o 
  -7   3   7      190.81      179.44      3.32 o 
  -6   3   7      124.14      125.15      2.22 o 
  -5   3   7      587.28      585.15      5.70 o 
  -4   3   7       38.16       37.99      0.93 o 
  -3   3   7      405.60      431.10      2.87 o 
  -2   3   7      104.49      101.00      1.31 o 
  -1   3   7      674.31      719.14      5.16 o 
   0   3   7     1713.89     1815.78      7.56 o 
   1   3   7      669.46      729.58      3.88 o 
   2   3   7      103.99      100.54      1.30 o 
   3   3   7      397.74      428.48      2.84 o 
   4   3   7       37.07       36.40      1.05 o 
   5   3   7      568.23      550.80      3.63 o 
   6   3   7      124.41      123.15      2.29 o 
   7   3   7      194.70      182.93      2.99 o 
   8   3   7       70.99       73.78      2.43 o 
   9   3   7      275.19      271.08      5.10 o 
  10   3   7        6.19        8.56      8.83 o 
  -9   4   7       29.03       30.08      3.39 o 
  -8   4   7      174.25      177.88      3.67 o 
  -7   4   7        8.78       10.29      1.97 o 
  -6   4   7      102.25      104.40      2.15 o 
  -5   4   7       94.50       93.31      1.71 o 
  -4   4   7      153.72      146.38      1.88 o 
  -3   4   7      107.52      110.61      1.46 o 
  -2   4   7      299.24      301.21      4.28 o 
  -1   4   7       64.43       66.49      1.34 o 
   0   4   7       42.75       47.15      0.91 o 
   1   4   7       65.11       72.01      1.67 o 
   2   4   7      296.06      295.37      4.03 o 
   3   4   7      107.27      107.27      1.49 o 
   4   4   7      152.91      148.26      2.58 o 
   5   4   7       95.86       96.43      1.80 o 
   6   4   7      105.82      111.24      2.16 o 
   7   4   7        9.02        8.98      1.74 o 
   8   4   7      168.71      171.82      3.09 o 
   9   4   7       30.09       27.92      3.06 o 
  -9   5   7      312.21      323.69      5.06 o 
  -8   5   7       79.84       84.06      3.12 o 
  -7   5   7      460.97      450.57      4.69 o 
  -6   5   7      309.64      306.25      3.63 o 
  -5   5   7      513.13      505.71      3.50 o 
  -4   5   7      422.29      421.45      3.04 o 
  -3   5   7     1368.19     1362.74      8.00 o 
  -2   5   7      222.68      202.13      1.89 o 
  -1   5   7      307.42      312.71      4.10 o 
   0   5   7     1182.11     1167.17      6.43 o 
   1   5   7      306.09      314.66      3.80 o 
   2   5   7      224.33      199.85      1.59 o 
   3   5   7     1380.46     1380.61      7.36 o 
   4   5   7      426.34      418.60      2.80 o 
   5   5   7      525.61      521.68      3.39 o 
   6   5   7      312.42      308.40      3.24 o 
   7   5   7      475.95      466.41      4.42 o 
   8   5   7       79.60       87.64      2.92 o 
   9   5   7      317.60      330.91      4.74 o 
  -9   6   7       88.42       87.90      3.61 o 
  -8   6   7      316.51      322.44      4.79 o 
  -7   6   7      240.92      237.10      3.89 o 
  -6   6   7      154.45      152.34      2.94 o 
  -5   6   7      204.66      194.91      2.72 o 
  -4   6   7      395.28      371.40      3.69 o 
  -3   6   7      219.23      212.10      2.40 o 
  -2   6   7        9.99       13.36      1.03 o 
  -1   6   7      292.46      303.99      3.41 o 
   0   6   7      313.00      309.39      2.06 o 
   1   6   7      293.78      300.61      3.61 o 
   2   6   7        9.36       12.81      1.06 o 
   3   6   7      220.91      212.69      2.87 o 
   4   6   7      402.39      386.88      3.33 o 
   5   6   7      207.14      201.33      2.31 o 
   6   6   7      160.02      160.41      2.70 o 
   7   6   7      238.26      236.13      3.50 o 
   8   6   7      313.16      308.75      4.63 o 
   9   6   7       86.30       83.78      3.44 o 
  -9   7   7      409.80      405.86     11.86 o 
  -8   7   7      128.06      120.49      3.61 o 
  -7   7   7      221.76      229.22      4.52 o 
  -6   7   7       36.26       36.86      2.23 o 
  -5   7   7       10.75       10.83      1.71 o 
  -4   7   7       46.50       45.45      1.47 o 
  -3   7   7        2.37        1.75      1.16 o 
  -2   7   7      484.97      447.59      3.47 o 
  -1   7   7      235.36      228.56      2.40 o 
   0   7   7      565.92      527.40      3.90 o 
   1   7   7      233.00      222.67      1.90 o 
   2   7   7      483.73      448.93      4.60 o 
   3   7   7        1.97        2.18      1.12 o 
   4   7   7       46.49       43.29      1.54 o 
   5   7   7        8.10        8.02      1.42 o 
   6   7   7       35.70       33.89      1.98 o 
   7   7   7      210.63      217.05      4.17 o 
   8   7   7      125.66      121.00      3.55 o 
   9   7   7      395.91      390.74      6.47 o 
  -8   8   7      257.14      259.69      4.87 o 
  -7   8   7       12.89       13.67      2.72 o 
  -6   8   7       58.48       59.09      2.59 o 
  -5   8   7       84.77       85.56      2.24 o 
  -4   8   7       98.73       99.50      1.99 o 
  -3   8   7      439.14      426.19      3.17 o 
  -2   8   7      473.73      446.22      2.95 o 
  -1   8   7      286.31      277.00      4.44 o 
   0   8   7     1061.58     1039.95      4.01 o 
   1   8   7      285.60      275.04      3.81 o 
   2   8   7      466.76      439.83      3.37 o 
   3   8   7      437.20      429.30      3.92 o 
   4   8   7       94.80       95.16      2.06 o 
   5   8   7       84.88       81.00      2.40 o 
   6   8   7       60.48       64.50      2.71 o 
   7   8   7       12.68       14.00      2.57 o 
   8   8   7      266.51      274.18      4.72 o 
  -8   9   7       26.96       28.05      3.61 o 
  -7   9   7      262.14      266.74      5.01 o 
  -6   9   7      165.92      160.76      3.38 o 
  -5   9   7      264.14      264.57      3.58 o 
  -4   9   7       46.95       45.78      1.95 o 
  -3   9   7       31.57       32.78      1.55 o 
  -2   9   7       16.63       17.82      1.43 o 
  -1   9   7      146.40      150.51      2.12 o 
   0   9   7       76.14       64.93      1.56 o 
   1   9   7      148.07      154.57      2.43 o 
   2   9   7       16.41       17.49      1.50 o 
   3   9   7       34.03       34.54      1.71 o 
   4   9   7       47.68       45.80      2.32 o 
   5   9   7      270.30      264.93      3.67 o 
   6   9   7      166.37      161.86      3.79 o 
   7   9   7      262.78      264.11      4.50 o 
   8   9   7       27.61       27.79      3.34 o 
  -7  10   7        2.43        1.82      2.89 o 
  -6  10   7      248.59      253.58      4.30 o 
  -5  10   7       66.06       65.07      2.45 o 
  -4  10   7      167.25      175.52      3.11 o 
  -3  10   7      170.56      162.85      2.46 o 
  -2  10   7      208.95      203.45      2.64 o 
  -1  10   7       47.53       46.31      1.55 o 
   0  10   7      363.96      338.16      3.15 o 
   1  10   7       47.58       45.73      1.55 o 
   2  10   7      214.07      209.40      2.52 o 
   3  10   7      169.62      164.23      2.62 o 
   4  10   7      165.21      172.72      3.82 o 
   5  10   7       65.27       66.87      3.15 o 
   6  10   7      239.51      232.20      5.07 o 
   7  10   7        2.63        2.74      3.42 o 
  -7  11   7       47.12       43.85      5.87 o 
  -6  11   7       60.91       63.12      3.43 o 
  -5  11   7       46.25       44.94      2.88 o 
  -4  11   7      165.21      172.74      3.74 o 
  -3  11   7      213.42      216.18      3.41 o 
  -2  11   7       12.03       12.48      1.58 o 
  -1  11   7       72.48       71.52      2.32 o 
   0  11   7       10.91       11.13      1.46 o 
   1  11   7       71.30       72.43      2.06 o 
   2  11   7       11.93       11.03      1.56 o 
   3  11   7      205.70      203.87      3.39 o 
   4  11   7      164.02      165.27      3.67 o 
   5  11   7       44.38       40.56      3.03 o 
   6  11   7       59.73       60.11      4.01 o 
   7  11   7       49.48       44.57     10.60 o 
  -6  12   7       52.57       53.23      3.87 o 
  -5  12   7       33.18       33.28      2.95 o 
  -4  12   7       41.18       40.39      2.88 o 
  -3  12   7       38.38       39.22      2.28 o 
  -2  12   7       64.80       64.80      2.40 o 
  -1  12   7       16.80       19.02      1.84 o 
   0  12   7       92.49       93.82      2.13 o 
   1  12   7       16.73       16.78      1.76 o 
   2  12   7       66.41       67.76      2.46 o 
   3  12   7       37.97       37.09      2.51 o 
   4  12   7       39.81       41.87      3.04 o 
   5  12   7       32.44       32.70      3.08 o 
   6  12   7       49.51       53.30      4.20 o 
  -5  13   7      121.10      123.06      3.78 o 
  -4  13   7      128.66      126.63      3.43 o 
  -3  13   7      134.17      139.74      3.34 o 
  -2  13   7       61.34       61.41      2.64 o 
  -1  13   7      134.49      136.94      2.75 o 
   0  13   7       27.82       27.15      2.16 o 
   1  13   7      136.43      137.71      2.74 o 
   2  13   7       61.74       61.58      2.68 o 
   3  13   7      134.81      141.24      3.50 o 
   4  13   7      128.34      122.23      3.92 o 
   5  13   7      121.72      122.54      4.00 o 
  -4  14   7       62.95       68.99      3.18 o 
  -3  14   7       73.43       80.45      3.46 o 
  -2  14   7       96.31       95.81      3.09 o 
  -1  14   7       22.45       22.77      2.50 o 
   0  14   7        9.74        8.91      2.12 o 
   1  14   7       22.54       21.56      2.50 o 
   2  14   7       96.56       98.60      3.25 o 
   3  14   7       74.22       78.01      3.79 o 
   4  14   7       66.38       76.66      4.62 o 
  -3  15   7      108.41      108.01      7.05 o 
  -2  15   7        4.96        5.80      2.78 o 
  -1  15   7       46.31       46.90      3.06 o 
   0  15   7       13.40       11.84      3.06 o 
   1  15   7       46.81       47.89      3.60 o 
   2  15   7        5.01        3.07      3.07 o 
   3  15   7      109.58      117.50      5.07 o 
   0   0   8     3027.66     3161.72      9.62 o 
   1   0   8      116.56      104.95      1.70 o 
   2   0   8       12.56       11.06      0.90 o 
   3   0   8        0.07        1.58      0.64 o 
   4   0   8        0.86        0.51      0.74 o 
   5   0   8      921.09      911.49      7.13 o 
   6   0   8      254.71      249.29      3.33 o 
   7   0   8       79.16       79.19      2.71 o 
   8   0   8      140.79      146.86      3.54 o 
   9   0   8        9.38       10.02      3.18 o 
  10   0   8       48.93       42.21      9.97 o 
  -9   1   8      108.91      110.95      4.60 o 
  -8   1   8       58.49       62.80      3.47 o 
  -7   1   8       48.48       44.31      2.18 o 
  -6   1   8      206.94      210.74      2.62 o 
  -5   1   8      359.54      346.78      3.06 o 
  -4   1   8      367.36      351.45      2.35 o 
  -3   1   8      622.08      613.55      3.04 o 
  -2   1   8      327.84      337.15      2.98 o 
  -1   1   8      228.28      189.11      1.58 o 
   0   1   8      777.84      799.14      6.13 o 
   1   1   8      224.58      185.50      1.51 o 
   2   1   8      321.45      322.23      2.29 o 
   3   1   8      596.91      593.62      3.08 o 
   4   1   8      365.65      346.71      1.91 o 
   5   1   8      345.14      327.22      3.28 o 
   6   1   8      199.83      201.55      2.41 o 
   7   1   8       45.85       42.91      2.03 o 
   8   1   8       56.57       61.11      3.05 o 
   9   1   8      107.56      109.46      4.47 o 
  10   1   8       26.25       20.60      9.01 o 
  -9   2   8       23.03       27.33      3.50 o 
  -8   2   8       88.85       91.89      3.92 o 
  -7   2   8       45.29       48.55      2.15 o 
  -6   2   8       80.25       78.94      2.39 o 
  -5   2   8      788.09      800.34      5.03 o 
  -4   2   8      157.08      164.73      1.78 o 
  -3   2   8     1305.35     1299.65      7.51 o 
  -2   2   8      430.00      402.72      4.22 o 
  -1   2   8     1171.84     1115.35      9.89 o 
   0   2   8     2809.14     2701.58     11.07 o 
   1   2   8     1198.45     1159.73     11.01 o 
   2   2   8      436.16      417.17      3.71 o 
   3   2   8     1336.45     1328.51      5.39 o 
   4   2   8      155.33      159.37      1.65 o 
   5   2   8      790.73      787.52      3.67 o 
   6   2   8       76.58       76.93      2.44 o 
   7   2   8       46.23       51.38      2.04 o 
   8   2   8       85.74       85.29      3.27 o 
   9   2   8       24.44       24.23      2.79 o 
  -9   3   8       10.24       13.42      3.36 o 
  -8   3   8      112.16      109.82      3.32 o 
  -7   3   8      124.32      125.79      3.18 o 
  -6   3   8      567.57      549.55      5.53 o 
  -5   3   8      369.03      359.53      2.59 o 
  -4   3   8      331.44      327.00      3.56 o 
  -3   3   8      491.26      500.12      3.44 o 
  -2   3   8       45.63       54.16      1.39 o 
  -1   3   8      330.35      333.59      2.09 o 
   0   3   8       90.75      125.58      2.25 o 
   1   3   8      346.88      363.69      2.87 o 
   2   3   8       39.24       47.65      1.04 o 
   3   3   8      482.05      489.28      3.79 o 
   4   3   8      334.85      326.27      4.15 o 
   5   3   8      366.60      353.26      2.55 o 
   6   3   8      559.99      540.88      4.19 o 
   7   3   8      128.37      127.04      2.73 o 
   8   3   8      110.69      108.00      2.59 o 
   9   3   8        9.94       11.13      2.91 o 
  -9   4   8        4.23        4.07      3.46 o 
  -8   4   8      119.50      119.14      3.46 o 
  -7   4   8      103.96      102.19      2.77 o 
  -6   4   8      329.44      332.31      3.54 o 
  -5   4   8      314.32      296.03      3.07 o 
  -4   4   8     1113.09     1112.65      7.32 o 
  -3   4   8       91.48       89.82      1.47 o 
  -2   4   8      584.74      585.13      3.02 o 
  -1   4   8       99.73       85.54      2.07 o 
   0   4   8      138.04      148.20      1.50 o 
   1   4   8       99.55       88.66      2.69 o 
   2   4   8      584.44      586.83      2.92 o 
   3   4   8       91.86       86.31      1.32 o 
   4   4   8     1101.50     1094.63      4.49 o 
   5   4   8      303.57      283.13      2.85 o 
   6   4   8      321.63      321.88      3.24 o 
   7   4   8       99.92      100.76      2.38 o 
   8   4   8      115.71      110.85      2.92 o 
   9   4   8        3.82        4.84      3.09 o 
  -9   5   8      248.02      231.45      5.89 o 
  -8   5   8       45.53       47.53      2.78 o 
  -7   5   8      137.67      136.34      3.23 o 
  -6   5   8       87.29       87.74      2.69 o 
  -5   5   8      587.72      570.72      6.97 o 
  -4   5   8      411.38      415.72      3.44 o 
  -3   5   8     1309.19     1298.82      8.00 o 
  -2   5   8      640.67      633.83      3.22 o 
  -1   5   8     1803.84     1814.51      7.50 o 
   0   5   8      820.63      846.97      3.63 o 
   1   5   8     1818.31     1844.04     11.08 o 
   2   5   8      633.90      629.35      3.29 o 
   3   5   8     1303.35     1278.59      6.28 o 
   4   5   8      419.15      419.02      3.13 o 
   5   5   8      579.11      558.44      3.93 o 
   6   5   8       88.45       85.00      2.24 o 
   7   5   8      132.90      129.03      2.76 o 
   8   5   8       47.15       47.61      2.39 o 
   9   5   8      245.68      220.17      4.90 o 
  -9   6   8       47.15       46.50      4.20 o 
  -8   6   8      153.14      163.20      3.92 o 
  -7   6   8      150.75      158.76      3.51 o 
  -6   6   8      141.34      147.67      3.32 o 
  -5   6   8       89.24       87.79      2.02 o 
  -4   6   8      362.63      348.82      2.98 o 
  -3   6   8      457.49      447.81      4.72 o 
  -2   6   8      204.04      198.72      2.00 o 
  -1   6   8      571.72      565.79      3.33 o 
   0   6   8      267.31      276.97      2.13 o 
   1   6   8      564.87      556.23      4.01 o 
   2   6   8      215.18      207.84      2.12 o 
   3   6   8      460.29      441.61      3.71 o 
   4   6   8      365.82      348.35      3.34 o 
   5   6   8       96.27       95.33      1.88 o 
   6   6   8      141.59      148.75      2.67 o 
   7   6   8      155.78      161.73      3.13 o 
   8   6   8      150.70      157.22      4.11 o 
   9   6   8       47.56       51.23      3.50 o 
  -9   7   8       17.53       22.42      5.64 o 
  -8   7   8       22.50       22.22      2.92 o 
  -7   7   8       23.53       21.14      2.59 o 
  -6   7   8       57.82       64.91      2.60 o 
  -5   7   8      132.78      120.47      2.64 o 
  -4   7   8       52.78       59.53      1.75 o 
  -3   7   8      589.33      574.85      4.03 o 
  -2   7   8      368.92      357.53      3.79 o 
  -1   7   8     1431.85     1392.37      6.16 o 
   0   7   8      471.64      465.57      3.74 o 
   1   7   8     1444.20     1388.19      5.48 o 
   2   7   8      364.81      348.23      3.32 o 
   3   7   8      602.21      585.46      3.66 o 
   4   7   8       56.51       60.34      1.77 o 
   5   7   8      139.32      127.84      2.48 o 
   6   7   8       61.05       68.00      2.37 o 
   7   7   8       24.85       24.74      2.65 o 
   8   7   8       23.56       22.64      2.75 o 
   9   7   8       17.96       18.67      4.68 o 
  -8   8   8       13.05       15.40      2.90 o 
  -7   8   8       18.31       16.82      2.83 o 
  -6   8   8       39.99       42.24      2.53 o 
  -5   8   8       31.50       29.47      2.02 o 
  -4   8   8      251.52      235.77      2.90 o 
  -3   8   8      667.07      654.45      4.01 o 
  -2   8   8     1874.23     1814.93      7.61 o 
  -1   8   8      794.82      789.03      3.97 o 
   0   8   8     1828.76     1809.90      9.96 o 
   1   8   8      783.46      776.57      4.09 o 
   2   8   8     1878.56     1812.00     10.36 o 
   3   8   8      655.21      651.14      4.62 o 
   4   8   8      252.92      237.15      2.92 o 
   5   8   8       28.47       27.79      2.09 o 
   6   8   8       43.43       46.63      3.06 o 
   7   8   8       17.67       17.37      2.75 o 
   8   8   8       13.36       15.39      2.73 o 
  -8   9   8       15.98       14.63      4.72 o 
  -7   9   8      284.72      294.31      6.64 o 
  -6   9   8       19.60       22.01      2.40 o 
  -5   9   8       29.19       31.48      2.20 o 
  -4   9   8       90.08       85.97      2.65 o 
  -3   9   8        8.20        5.55      1.41 o 
  -2   9   8      821.18      814.16      5.09 o 
  -1   9   8       31.06       28.41      1.44 o 
   0   9   8      812.00      818.82      5.82 o 
   1   9   8       26.37       22.13      1.53 o 
   2   9   8      829.61      819.44      5.94 o 
   3   9   8        6.17        5.19      1.67 o 
   4   9   8       91.45       86.15      2.84 o 
   5   9   8       27.79       34.15      2.40 o 
   6   9   8       21.57       25.53      2.95 o 
   7   9   8      281.73      283.52      5.56 o 
   8   9   8       16.67       13.04      7.02 o 
  -7  10   8       25.40       25.86      3.20 o 
  -6  10   8       56.52       58.70      2.88 o 
  -5  10   8       33.89       33.08      2.37 o 
  -4  10   8        4.18        5.86      2.01 o 
  -3  10   8      506.01      503.65      4.69 o 
  -2  10   8      175.12      174.61      2.74 o 
  -1  10   8      750.78      741.52      5.25 o 
   0  10   8      307.32      313.15      2.99 o 
   1  10   8      751.84      728.60      6.27 o 
   2  10   8      175.66      180.15      2.80 o 
   3  10   8      509.68      501.19      4.47 o 
   4  10   8        5.97        5.79      2.38 o 
   5  10   8       35.94       32.85      3.12 o 
   6  10   8       60.42       63.11      3.80 o 
   7  10   8       24.40       27.05      3.54 o 
  -7  11   8       34.95       34.16      9.86 o 
  -6  11   8       76.50       75.34      3.80 o 
  -5  11   8      139.22      140.47      3.98 o 
  -4  11   8      175.58      172.32      4.02 o 
  -3  11   8      285.68      276.33      4.02 o 
  -2  11   8      297.12      305.39      3.91 o 
  -1  11   8      204.48      199.85      3.05 o 
   0  11   8      142.91      140.20      2.45 o 
   1  11   8      202.27      197.08      2.94 o 
   2  11   8      302.45      307.50      3.64 o 
   3  11   8      292.09      284.30      4.33 o 
   4  11   8      169.85      166.32      4.22 o 
   5  11   8      145.60      145.04      4.64 o 
   6  11   8       73.74       74.58      4.60 o 
   7  11   8       36.85       33.06     11.00 o 
  -6  12   8      103.88      110.44     10.84 o 
  -5  12   8       97.25      103.18      3.76 o 
  -4  12   8       79.90       84.84      3.39 o 
  -3  12   8      114.35      114.03      3.16 o 
  -2  12   8       57.31       52.24      2.52 o 
  -1  12   8       89.26       94.91      2.44 o 
   0  12   8       76.89       68.96      2.08 o 
   1  12   8       94.58       99.05      2.50 o 
   2  12   8       54.26       50.23      2.71 o 
   3  12   8      120.05      121.20      3.39 o 
   4  12   8       78.14       85.42      3.53 o 
   5  12   8       99.00      102.84      3.98 o 
  -5  13   8       61.56       61.07      4.13 o 
  -4  13   8      179.57      188.50      4.31 o 
  -3  13   8      249.91      242.44      4.59 o 
  -2  13   8      195.83      200.85      3.88 o 
  -1  13   8       94.88      104.75      2.61 o 
   0  13   8      131.95      128.34      3.09 o 
   1  13   8       91.52      101.34      2.63 o 
   2  13   8      193.88      199.33      4.04 o 
   3  13   8      248.70      237.27      4.71 o 
   4  13   8      173.72      179.49      4.76 o 
   5  13   8       60.79       60.86      5.32 o 
  -4  14   8      135.06      127.39      5.16 o 
  -3  14   8       66.99       71.10      3.30 o 
  -2  14   8       28.83       25.69      2.67 o 
  -1  14   8       70.64       74.24      3.18 o 
   0  14   8       45.20       43.77      2.48 o 
   1  14   8       70.54       75.51      3.43 o 
   2  14   8       28.72       28.85      2.86 o 
   3  14   8       62.66       66.20      3.80 o 
   4  14   8      136.98      123.09      6.23 o 
  -3  15   8      119.35      105.10      8.97 o 
  -2  15   8        4.53        3.75      3.82 o 
  -1  15   8       47.03       46.31      4.01 o 
   0  15   8        6.29        3.63      3.82 o 
   1  15   8       44.66       44.93      4.10 o 
   2  15   8        4.20        0.16      6.06 o 
   3  15   8      115.67       99.87      8.50 o 
   1   0   9      158.90      154.49      1.74 o 
   2   0   9       71.16       70.34      1.33 o 
   3   0   9       50.28       52.57      1.12 o 
   4   0   9        1.01        1.84      0.82 o 
   5   0   9      184.30      188.06      2.31 o 
   6   0   9      123.67      121.00      2.50 o 
   7   0   9      790.94      775.25      6.94 o 
   8   0   9       31.24       37.74      2.70 o 
   9   0   9      194.96      181.02      5.26 o 
  -9   1   9       14.31       20.04      3.64 o 
  -8   1   9      282.85      271.59      5.15 o 
  -7   1   9       87.09       88.88      2.61 o 
  -6   1   9      944.77      923.18      8.90 o 
  -5   1   9      240.85      234.46      2.49 o 
  -4   1   9      446.27      426.69      2.71 o 
  -3   1   9      451.60      455.41      3.13 o 
  -2   1   9      403.47      421.06      4.62 o 
  -1   1   9      454.34      492.15      3.61 o 
   0   1   9       31.48       35.74      0.82 o 
   1   1   9      456.46      489.39      3.51 o 
   2   1   9      399.89      416.67      2.77 o 
   3   1   9      456.98      461.51      2.72 o 
   4   1   9      441.13      423.50      2.73 o 
   5   1   9      243.60      234.21      2.44 o 
   6   1   9      948.60      923.43      7.23 o 
   7   1   9       90.79       92.10      2.60 o 
   8   1   9      284.37      274.18      4.82 o 
   9   1   9       15.91       14.47      3.41 o 
  -9   2   9      126.73      125.24      4.71 o 
  -8   2   9        5.06        6.08      3.07 o 
  -7   2   9      567.10      562.17      5.65 o 
  -6   2   9       26.93       28.92      2.00 o 
  -5   2   9      342.24      336.91      3.43 o 
  -4   2   9       41.22       39.15      1.25 o 
  -3   2   9       15.11       17.61      1.04 o 
  -2   2   9       31.30       34.70      1.44 o 
  -1   2   9      181.22      190.90      2.62 o 
   0   2   9      600.93      642.59      2.48 o 
   1   2   9      179.78      183.80      1.61 o 
   2   2   9       30.19       35.06      0.90 o 
   3   2   9       15.38       16.53      0.78 o 
   4   2   9       41.27       39.71      1.24 o 
   5   2   9      340.54      334.74      2.72 o 
   6   2   9       29.18       32.07      1.76 o 
   7   2   9      566.06      555.77      5.47 o 
   8   2   9        5.71        6.00      2.64 o 
   9   2   9      127.01      128.70      3.87 o 
  -9   3   9      105.28      107.44      4.52 o 
  -8   3   9      336.77      334.37      5.40 o 
  -7   3   9       10.38       10.87      1.95 o 
  -6   3   9      513.47      505.98      5.04 o 
  -5   3   9      143.18      157.00      2.99 o 
  -4   3   9       72.54       76.00      1.59 o 
  -3   3   9      127.09      130.11      2.63 o 
  -2   3   9       62.67       68.04      1.62 o 
  -1   3   9      105.31      112.21      1.56 o 
   0   3   9     1177.96     1284.77      8.02 o 
   1   3   9      103.93      108.72      1.13 o 
   2   3   9       64.13       66.11      1.26 o 
   3   3   9      128.79      131.89      1.90 o 
   4   3   9       70.74       73.77      1.52 o 
   5   3   9      138.38      154.51      2.52 o 
   6   3   9      524.27      518.72      4.16 o 
   7   3   9       10.38       10.00      1.81 o 
   8   3   9      344.89      336.93      4.42 o 
   9   3   9      103.76      103.65      3.92 o 
  -9   4   9      179.39      188.71      5.51 o 
  -8   4   9      257.09      248.48      4.44 o 
  -7   4   9      242.05      242.54      3.91 o 
  -6   4   9      267.84      271.91      3.51 o 
  -5   4   9      335.82      323.88      3.31 o 
  -4   4   9      104.66       96.00      1.81 o 
  -3   4   9      250.00      248.21      2.57 o 
  -2   4   9      131.49      150.69      1.52 o 
  -1   4   9      137.36      128.89      2.32 o 
   0   4   9     1462.13     1504.20      7.08 o 
   1   4   9      135.18      134.19      1.69 o 
   2   4   9      129.55      149.91      1.51 o 
   3   4   9      251.28      250.39      2.22 o 
   4   4   9      105.49       98.14      1.68 o 
   5   4   9      337.61      325.35      3.52 o 
   6   4   9      272.24      271.09      3.12 o 
   7   4   9      249.12      255.66      3.48 o 
   8   4   9      259.87      260.64      3.88 o 
   9   4   9      188.31      195.27      4.49 o 
  -9   5   9      182.08      181.10      9.91 o 
  -8   5   9       76.20       80.21      3.32 o 
  -7   5   9      326.00      318.09      5.00 o 
  -6   5   9      113.00      109.03      2.88 o 
  -5   5   9      117.68      127.79      2.64 o 
  -4   5   9      218.85      206.07      2.71 o 
  -3   5   9      565.06      550.48      3.31 o 
  -2   5   9      124.51      124.36      1.81 o 
  -1   5   9      372.43      384.57      2.63 o 
   0   5   9       25.50       29.90      1.95 o 
   1   5   9      371.64      387.34      2.79 o 
   2   5   9      121.14      120.41      1.65 o 
   3   5   9      567.43      554.42      3.16 o 
   4   5   9      210.05      201.16      2.52 o 
   5   5   9      117.87      129.20      2.44 o 
   6   5   9      104.00       99.61      2.41 o 
   7   5   9      329.73      331.08      3.84 o 
   8   5   9       69.78       66.10      2.71 o 
   9   5   9      183.11      182.06      5.18 o 
  -9   6   9      185.20      203.72      8.21 o 
  -8   6   9       42.35       45.60      3.02 o 
  -7   6   9       97.98       97.78      3.30 o 
  -6   6   9        6.82        6.61      2.12 o 
  -5   6   9      136.49      147.43      2.65 o 
  -4   6   9       16.73       14.23      1.50 o 
  -3   6   9      109.62      119.78      1.82 o 
  -2   6   9      141.85      122.88      1.97 o 
  -1   6   9       12.07       13.57      1.21 o 
   0   6   9        6.83        3.69      0.96 o 
   1   6   9       12.40       14.36      1.28 o 
   2   6   9      144.14      125.69      1.87 o 
   3   6   9      109.04      116.36      2.01 o 
   4   6   9       17.20       14.73      1.39 o 
   5   6   9      129.46      138.33      2.40 o 
   6   6   9        5.83        5.31      1.74 o 
   7   6   9       90.16       93.35      2.75 o 
   8   6   9       40.22       39.15      2.84 o 
   9   6   9      185.62      207.92      7.09 o 
  -8   7   9      158.89      165.73      4.28 o 
  -7   7   9       18.73       19.67      2.59 o 
  -6   7   9      139.25      143.14      3.53 o 
  -5   7   9       51.05       51.53      2.32 o 
  -4   7   9      379.51      371.63      3.46 o 
  -3   7   9      314.40      311.69      3.24 o 
  -2   7   9       80.46       79.32      1.60 o 
  -1   7   9      665.73      690.51      4.46 o 
   0   7   9       30.23       31.83      1.28 o 
   1   7   9      665.17      687.44      7.38 o 
   2   7   9       81.63       80.28      1.84 o 
   3   7   9      312.96      313.59      2.79 o 
   4   7   9      384.58      379.14      4.11 o 
   5   7   9       49.07       50.17      2.02 o 
   6   7   9      138.94      140.60      3.02 o 
   7   7   9       19.16       19.78      2.72 o 
   8   7   9      158.08      167.78      4.22 o 
  -8   8   9       29.54       26.29      3.43 o 
  -7   8   9       35.08       35.35      3.10 o 
  -6   8   9       90.97       93.17      3.04 o 
  -5   8   9       41.24       42.31      2.17 o 
  -4   8   9      368.56      361.00      3.68 o 
  -3   8   9       98.89      102.02      2.29 o 
  -2   8   9       69.95       71.70      1.66 o 
  -1   8   9       64.59       71.38      1.65 o 
   0   8   9      125.92      139.53      2.00 o 
   1   8   9       65.76       74.01      1.85 o 
   2   8   9       68.78       73.88      2.02 o 
   3   8   9       98.38      102.55      2.19 o 
   4   8   9      366.55      359.88      3.45 o 
   5   8   9       39.08       42.43      2.22 o 
   6   8   9       89.89       88.89      3.27 o 
   7   8   9       30.32       26.86      2.93 o 
   8   8   9       30.62       28.15      3.24 o 
  -8   9   9      104.89      114.78      9.02 o 
  -7   9   9       37.39       37.67      3.30 o 
  -6   9   9       22.53       24.02      2.46 o 
  -5   9   9       59.26       60.74      2.51 o 
  -4   9   9       98.61      101.26      2.80 o 
  -3   9   9        4.83        4.95      1.55 o 
  -2   9   9       86.49       78.66      1.89 o 
  -1   9   9        4.41        3.64      1.24 o 
   0   9   9      637.76      588.83      4.13 o 
   1   9   9        4.56        3.94      1.52 o 
   2   9   9       83.31       76.79      2.16 o 
   3   9   9        4.94        5.20      1.71 o 
   4   9   9       98.23      101.78      3.00 o 
   5   9   9       60.91       63.94      2.78 o 
   6   9   9       20.10       18.74      2.85 o 
   7   9   9       37.71       41.38      3.53 o 
  -7  10   9       55.82       60.26      4.07 o 
  -6  10   9       72.46       71.76      3.09 o 
  -5  10   9       82.40       85.85      2.98 o 
  -4  10   9      196.49      193.14      3.54 o 
  -3  10   9      124.27      126.65      2.56 o 
  -2  10   9      109.02      110.82      2.51 o 
  -1  10   9        5.67        6.29      1.48 o 
   0  10   9       70.68       63.15      1.96 o 
   1  10   9        5.51        5.74      1.61 o 
   2  10   9      110.21      110.71      2.49 o 
   3  10   9      121.09      129.07      2.82 o 
   4  10   9      197.66      198.97      4.33 o 
   5  10   9       84.13       88.58      3.38 o 
   6  10   9       71.99       76.78      4.08 o 
   7  10   9       58.48       64.94      5.58 o 
  -6  11   9      127.30      126.68      4.41 o 
  -5  11   9       20.18       20.17      2.88 o 
  -4  11   9      451.17      462.39      5.90 o 
  -3  11   9       15.71       13.91      2.42 o 
  -2  11   9      369.38      374.79      4.25 o 
  -1  11   9       56.85       56.45      2.20 o 
   0  11   9      180.75      185.27      2.89 o 
   1  11   9       57.19       56.82      2.13 o 
   2  11   9      373.27      369.06      4.03 o 
   3  11   9       15.00       15.16      2.53 o 
   4  11   9      453.38      456.28      6.26 o 
   5  11   9       20.25       20.01      3.29 o 
   6  11   9      125.67      120.82      5.16 o 
  -6  12   9        2.72        2.93      6.58 o 
  -5  12   9      113.69      114.69      3.98 o 
  -4  12   9       64.06       58.16      3.18 o 
  -3  12   9       92.72       93.32      3.32 o 
  -2  12   9       32.86       38.00      2.34 o 
  -1  12   9       50.99       51.01      2.41 o 
   0  12   9        0.56        3.29      2.04 o 
   1  12   9       51.65       53.42      2.25 o 
   2  12   9       32.03       32.33      2.61 o 
   3  12   9       92.78       93.73      3.34 o 
   4  12   9       63.56       60.65      3.32 o 
   5  12   9      116.77      110.76      4.18 o 
  -5  13   9       91.38       95.97      5.98 o 
  -4  13   9       68.05       68.81      3.73 o 
  -3  13   9       74.52       77.11      3.41 o 
  -2  13   9       23.32       22.62      2.56 o 
  -1  13   9      197.70      203.01      3.39 o 
   0  13   9       14.28       16.85      2.25 o 
   1  13   9      198.88      207.55      3.40 o 
   2  13   9       23.48       24.70      2.68 o 
   3  13   9       75.84       79.13      3.56 o 
   4  13   9       66.43       70.14      3.97 o 
   5  13   9       93.05       94.79      7.73 o 
  -4  14   9       17.12       19.07      5.60 o 
  -3  14   9      109.35      112.67      3.75 o 
  -2  14   9       69.75       71.96      3.05 o 
  -1  14   9       48.21       52.52      3.10 o 
   0  14   9      162.31      181.63      3.67 o 
   1  14   9       47.94       58.45      3.42 o 
   2  14   9       70.63       72.15      3.36 o 
   3  14   9      109.45      114.92      4.55 o 
   4  14   9       17.94       19.29      6.87 o 
  -2  15   9        9.41        5.02      8.97 o 
  -1  15   9       21.50       23.42      3.80 o 
   0  15   9        9.92       10.78      6.27 o 
   1  15   9       21.44       23.01      5.37 o 
   2  15   9        9.58        9.48      6.30 o 
   0   0  10       70.14       67.77      1.65 o 
   1   0  10      316.77      311.02      2.34 o 
   2   0  10       87.48       80.60      1.43 o 
   3   0  10       59.88       62.52      1.45 o 
   4   0  10      251.71      240.76      3.42 o 
   5   0  10      705.92      709.86      4.26 o 
   6   0  10       12.75       12.18      1.59 o 
   7   0  10       68.11       66.52      3.06 o 
   8   0  10       42.72       36.63      3.21 o 
   9   0  10       10.83       10.83      3.57 o 
  -9   1  10       55.15       54.29      4.12 o 
  -8   1  10       67.59       66.51      3.04 o 
  -7   1  10       26.09       26.68      2.49 o 
  -6   1  10      598.82      572.95      5.65 o 
  -5   1  10       54.42       55.53      1.73 o 
  -4   1  10     1426.82     1372.36      7.25 o 
  -3   1  10      132.45      124.58      2.15 o 
  -2   1  10     1082.54     1068.41      7.60 o 
  -1   1  10        5.80        2.53      0.78 o 
   0   1  10     2314.59     2320.36     10.20 o 
   1   1  10        5.64        3.07      0.92 o 
   2   1  10     1110.00     1072.33      5.09 o 
   3   1  10      133.31      126.21      2.25 o 
   4   1  10     1457.66     1395.43      8.01 o 
   5   1  10       54.77       57.47      1.61 o 
   6   1  10      612.78      592.42      5.44 o 
   7   1  10       26.60       27.48      2.34 o 
   8   1  10       70.56       68.51      3.05 o 
   9   1  10       55.94       54.47      4.03 o 
  -9   2  10       37.81       37.78      3.55 o 
  -8   2  10       38.39       36.52      3.42 o 
  -7   2  10      293.66      297.10      4.74 o 
  -6   2  10       58.13       57.36      2.22 o 
  -5   2  10     1813.28     1746.62     13.00 o 
  -4   2  10       57.72       59.50      1.56 o 
  -3   2  10     1116.14     1036.52     11.52 o 
  -2   2  10      177.12      189.06      2.82 o 
  -1   2  10     1815.91     1730.02      9.36 o 
   0   2  10       75.22       78.71      1.14 o 
   1   2  10     1827.30     1722.90      7.13 o 
   2   2  10      175.76      181.57      2.20 o 
   3   2  10     1096.73     1025.83      7.13 o 
   4   2  10       56.85       61.91      1.52 o 
   5   2  10     1783.42     1703.73      9.01 o 
   6   2  10       57.24       56.95      2.06 o 
   7   2  10      286.40      293.51      3.58 o 
   8   2  10       38.94       36.78      2.85 o 
   9   2  10       37.51       40.60      3.36 o 
  -9   3  10      112.95      112.24      8.56 o 
  -8   3  10      101.95      102.51      4.31 o 
  -7   3  10       12.52       11.34      2.04 o 
  -6   3  10      348.83      339.18      4.51 o 
  -5   3  10       35.17       40.07      1.94 o 
  -4   3  10      647.04      623.06      4.77 o 
  -3   3  10      150.36      154.94      2.24 o 
  -2   3  10      762.01      703.79      4.39 o 
  -1   3  10       61.77       61.90      1.44 o 
   0   3  10     1230.76     1146.49      5.71 o 
   1   3  10       60.70       58.59      0.98 o 
   2   3  10      739.10      687.76      5.07 o 
   3   3  10      151.70      158.22      2.02 o 
   4   3  10      629.04      605.93      3.78 o 
   5   3  10       35.59       39.65      1.82 o 
   6   3  10      337.11      324.76      3.55 o 
   7   3  10       12.94       14.22      1.91 o 
   8   3  10       98.13       97.66      3.44 o 
   9   3  10      114.01      111.53      4.61 o 
  -9   4  10       21.78       20.33      9.10 o 
  -8   4  10      119.27      122.67      3.70 o 
  -7   4  10        1.51        1.98      2.23 o 
  -6   4  10        3.49        3.70      1.83 o 
  -5   4  10      142.64      125.00      2.53 o 
  -4   4  10      158.91      165.86      2.22 o 
  -3   4  10      223.47      206.67      2.55 o 
  -2   4  10        2.61        1.78      1.26 o 
  -1   4  10      387.81      385.82      2.67 o 
   0   4  10      417.08      401.38      3.44 o 
   1   4  10      405.92      405.22      2.27 o 
   2   4  10        2.52        2.47      0.82 o 
   3   4  10      221.51      202.29      2.01 o 
   4   4  10      160.19      165.15      2.16 o 
   5   4  10      133.26      113.18      2.31 o 
   6   4  10        3.85        3.87      1.70 o 
   7   4  10        1.89        3.86      1.96 o 
   8   4  10      120.83      118.27      3.09 o 
   9   4  10       20.76       20.19      3.86 o 
  -9   5  10        4.10        2.42      8.80 o 
  -8   5  10       18.29       16.03      2.77 o 
  -7   5  10       23.82       25.52      2.57 o 
  -6   5  10       39.41       40.40      2.44 o 
  -5   5  10       10.31       11.69      1.88 o 
  -4   5  10      351.34      354.58      3.82 o 
  -3   5  10      190.31      173.37      2.30 o 
  -2   5  10      743.24      732.83      7.76 o 
  -1   5  10      416.20      387.69      2.36 o 
   0   5  10      178.17      158.09      1.87 o 
   1   5  10      415.54      391.12      2.44 o 
   2   5  10      714.21      699.09      3.87 o 
   3   5  10      191.77      176.66      2.08 o 
   4   5  10      336.11      336.79      3.18 o 
   5   5  10       10.34       12.11      1.64 o 
   6   5  10       39.95       40.34      2.01 o 
   7   5  10       23.18       23.68      2.16 o 
   8   5  10       20.27       19.77      2.46 o 
   9   5  10        4.12        5.57      4.47 o 
  -8   6  10        7.35        6.98      3.00 o 
  -7   6  10      134.85      145.83      3.96 o 
  -6   6  10       64.97       63.78      2.84 o 
  -5   6  10      173.79      168.57      2.84 o 
  -4   6  10      130.79      120.05      2.53 o 
  -3   6  10     1424.22     1384.24      8.95 o 
  -2   6  10       93.35       88.02      1.84 o 
  -1   6  10     1630.52     1546.05      6.06 o 
   0   6  10       81.97       86.62      1.51 o 
   1   6  10     1623.84     1553.59      8.36 o 
   2   6  10       92.10       88.00      1.75 o 
   3   6  10     1409.45     1367.54      5.60 o 
   4   6  10      130.71      122.80      2.16 o 
   5   6  10      176.18      169.79      2.78 o 
   6   6  10       64.13       65.38      2.36 o 
   7   6  10      141.38      151.91      3.38 o 
   8   6  10        7.11        5.01      2.69 o 
  -8   7  10      110.25      112.99      4.18 o 
  -7   7  10       46.36       38.94      2.91 o 
  -6   7  10      263.55      272.94      4.45 o 
  -5   7  10       59.74       60.15      2.51 o 
  -4   7  10      271.53      257.36      3.18 o 
  -3   7  10      172.71      182.31      2.63 o 
  -2   7  10      382.88      365.97      3.77 o 
  -1   7  10      118.47      102.30      1.90 o 
   0   7  10       71.70       74.86      1.77 o 
   1   7  10      116.67      104.78      2.23 o 
   2   7  10      379.73      363.31      3.27 o 
   3   7  10      172.35      185.48      2.45 o 
   4   7  10      270.09      254.46      2.85 o 
   5   7  10       59.46       60.15      2.27 o 
   6   7  10      268.74      280.19      3.91 o 
   7   7  10       46.21       40.83      3.06 o 
   8   7  10      110.79      112.83      4.10 o 
  -8   8  10       21.94       27.89      4.64 o 
  -7   8  10      168.23      165.51      4.09 o 
  -6   8  10       86.82       87.39      3.28 o 
  -5   8  10       30.20       34.91      2.50 o 
  -4   8  10      275.85      271.77      3.41 o 
  -3   8  10      280.23      279.10      3.85 o 
  -2   8  10      196.78      186.05      2.39 o 
  -1   8  10      128.90      127.85      2.22 o 
   0   8  10      184.86      177.79      2.48 o 
   1   8  10      114.40      117.54      2.56 o 
   2   8  10      197.83      186.50      2.86 o 
   3   8  10      265.58      269.69      3.12 o 
   4   8  10      278.16      273.85      3.38 o 
   5   8  10       32.73       33.67      2.66 o 
   6   8  10       88.02       88.67      3.40 o 
   7   8  10      171.21      173.85      4.64 o 
   8   8  10       21.70       26.92      5.07 o 
  -7   9  10        3.22        2.58      3.04 o 
  -6   9  10       44.87       45.67      3.04 o 
  -5   9  10       49.26       52.57      2.86 o 
  -4   9  10      230.42      221.36      3.69 o 
  -3   9  10      148.43      152.01      2.67 o 
  -2   9  10     1097.10     1088.41      5.87 o 
  -1   9  10       62.96       64.47      1.86 o 
   0   9  10      971.25      982.49      7.64 o 
   1   9  10       62.44       65.14      2.09 o 
   2   9  10     1106.00     1088.10      6.51 o 
   3   9  10      147.57      152.21      3.07 o 
   4   9  10      227.43      220.43      3.86 o 
   5   9  10       49.01       51.96      2.99 o 
   6   9  10       45.63       46.29      3.64 o 
   7   9  10        3.25        3.85      3.23 o 
  -7  10  10      200.64      205.83     10.13 o 
  -6  10  10       67.48       66.05      3.54 o 
  -5  10  10      260.42      259.31      4.49 o 
  -4  10  10      310.49      300.89      4.29 o 
  -3  10  10      652.28      643.91      5.24 o 
  -2  10  10       72.20       79.95      2.28 o 
  -1  10  10      753.57      747.88      5.19 o 
   0  10  10       52.92       46.58      2.00 o 
   1  10  10      754.50      747.47      5.23 o 
   2  10  10       71.44       81.50      2.38 o 
   3  10  10      664.86      667.07      5.41 o 
   4  10  10      310.37      305.97      6.61 o 
   5  10  10      269.67      263.56      5.13 o 
   6  10  10       67.43       62.50      4.07 o 
  -6  11  10       76.73       83.87      8.17 o 
  -5  11  10       25.70       23.74      3.15 o 
  -4  11  10      148.22      155.08      3.83 o 
  -3  11  10       67.40       67.67      2.78 o 
  -2  11  10      638.96      636.58      6.30 o 
  -1  11  10      144.97      149.58      3.22 o 
   0  11  10      516.41      523.01      4.47 o 
   1  11  10      145.28      147.17      2.92 o 
   2  11  10      652.68      654.25      5.49 o 
   3  11  10       67.86       74.64      3.16 o 
   4  11  10      150.50      158.61      4.28 o 
   5  11  10       26.19       26.52      3.59 o 
   6  11  10       76.85       83.70     12.58 o 
  -5  12  10       36.44       39.53      3.45 o 
  -4  12  10       31.31       30.37      3.07 o 
  -3  12  10      186.51      179.91      4.12 o 
  -2  12  10        8.93        8.78      1.97 o 
  -1  12  10      356.03      372.80      4.71 o 
   0  12  10       76.75       83.54      2.90 o 
   1  12  10      358.64      377.02      4.28 o 
   2  12  10        9.35        7.37      2.00 o 
   3  12  10      192.70      186.36      4.13 o 
   4  12  10       31.27       29.32      3.06 o 
   5  12  10       34.02       34.10      3.79 o 
  -4  13  10       77.96       81.23      4.07 o 
  -3  13  10       74.04       73.00      3.48 o 
  -2  13  10      139.41      135.22      3.45 o 
  -1  13  10       45.40       44.91      2.50 o 
   0  13  10      146.47      137.18      3.36 o 
   1  13  10       46.20       48.82      2.51 o 
   2  13  10      143.81      145.06      3.92 o 
   3  13  10       73.97       64.77      3.33 o 
   4  13  10       81.53       81.88      4.66 o 
  -3  14  10      180.13      166.48      6.79 o 
  -2  14  10       51.37       58.81      3.05 o 
  -1  14  10      246.68      250.66      4.72 o 
   0  14  10        4.01        2.45      2.44 o 
   1  14  10      247.46      253.22      5.41 o 
   2  14  10       51.76       56.03      3.30 o 
   3  14  10      180.23      175.37      6.85 o 
  -1  15  10       14.90       13.67      4.22 o 
   0  15  10      129.46      137.89      9.15 o 
   1  15  10       15.07       11.39      4.68 o 
   1   0  11       20.55       20.55      1.19 o 
   2   0  11      358.17      382.23      2.82 o 
   3   0  11        3.18        2.66      1.15 o 
   4   0  11      355.88      340.46      2.97 o 
   5   0  11      288.08      273.47      2.94 o 
   6   0  11      193.90      190.71      3.25 o 
   7   0  11      217.80      215.72      4.29 o 
   8   0  11       21.15       22.06      3.08 o 
   9   0  11       11.11        3.13      9.61 o 
  -8   1  11      150.81      138.45      3.94 o 
  -7   1  11       29.57       26.34      2.51 o 
  -6   1  11      314.19      303.36      3.74 o 
  -5   1  11        9.18       12.09      1.55 o 
  -4   1  11      247.57      248.50      4.31 o 
  -3   1  11      223.43      207.92      2.85 o 
  -2   1  11       80.79       85.97      2.07 o 
  -1   1  11      755.37      718.30      3.73 o 
   0   1  11        2.91        2.47      0.91 o 
   1   1  11      756.74      719.89      3.90 o 
   2   1  11       77.82       84.79      1.95 o 
   3   1  11      222.44      208.34      2.26 o 
   4   1  11      237.43      245.85      4.42 o 
   5   1  11        7.84       10.30      1.41 o 
   6   1  11      308.69      294.95      3.59 o 
   7   1  11       29.65       28.81      2.42 o 
   8   1  11      149.68      139.86      3.99 o 
   9   1  11       20.98       17.29      5.49 o 
  -9   2  11      192.73      176.31     13.12 o 
  -8   2  11       63.87       64.19      3.98 o 
  -7   2  11      308.80      302.29      4.01 o 
  -6   2  11      242.65      237.11      4.21 o 
  -5   2  11      306.56      293.02      3.03 o 
  -4   2  11      435.57      423.92      5.09 o 
  -3   2  11      214.02      205.64      2.66 o 
  -2   2  11      626.95      604.61      5.74 o 
  -1   2  11      178.11      176.72      1.96 o 
   0   2  11       93.42       85.94      1.37 o 
   1   2  11      180.68      178.47      1.85 o 
   2   2  11      622.27      606.12      4.48 o 
   3   2  11      221.50      210.62      2.23 o 
   4   2  11      430.69      415.96      4.64 o 
   5   2  11      300.42      289.44      2.78 o 
   6   2  11      241.89      234.86      3.16 o 
   7   2  11      307.44      299.87      3.87 o 
   8   2  11       66.81       68.48      3.25 o 
   9   2  11      193.09      183.18      6.24 o 
  -9   3  11        8.08        9.24      8.68 o 
  -8   3  11      287.80      286.10      6.09 o 
  -7   3  11      115.60      114.93      2.95 o 
  -6   3  11      272.59      278.39      3.72 o 
  -5   3  11      217.13      207.42      3.15 o 
  -4   3  11      640.88      629.84      4.37 o 
  -3   3  11      380.84      337.80      3.33 o 
  -2   3  11      615.92      615.11      5.87 o 
  -1   3  11       71.38       72.76      1.61 o 
   0   3  11       42.89       29.91      1.21 o 
   1   3  11       70.76       69.05      1.49 o 
   2   3  11      614.83      621.25      3.39 o 
   3   3  11      375.16      339.87      2.77 o 
   4   3  11      631.78      617.55      3.76 o 
   5   3  11      212.21      196.78      2.82 o 
   6   3  11      277.12      282.47      3.44 o 
   7   3  11      112.94      110.70      2.69 o 
   8   3  11      301.35      300.44      4.98 o 
   9   3  11        9.52       10.48      4.14 o 
  -9   4  11       60.87       62.33     10.92 o 
  -8   4  11       40.24       40.37      3.04 o 
  -7   4  11        6.58        7.14      2.42 o 
  -6   4  11       11.59       14.80      2.07 o 
  -5   4  11       88.25       93.13      2.58 o 
  -4   4  11       67.84       58.55      1.75 o 
  -3   4  11       85.91       83.37      2.06 o 
  -2   4  11      101.69       86.38      1.76 o 
  -1   4  11       64.11       78.35      1.69 o 
   0   4  11       15.47       22.49      1.21 o 
   1   4  11       62.96       74.22      1.53 o 
   2   4  11       99.81       85.34      1.56 o 
   3   4  11       89.76       87.66      1.58 o 
   4   4  11       66.26       54.87      1.66 o 
   5   4  11       81.07       82.92      2.30 o 
   6   4  11       10.23       13.17      1.81 o 
   7   4  11        8.96        9.60      2.10 o 
   8   4  11       38.27       41.64      2.66 o 
   9   4  11       64.61       72.73      5.01 o 
  -8   5  11       70.34       72.45      3.59 o 
  -7   5  11      160.18      166.47      4.09 o 
  -6   5  11       46.58       46.76      2.66 o 
  -5   5  11      335.09      333.32      4.05 o 
  -4   5  11      128.48      136.41      2.75 o 
  -3   5  11       19.04       19.29      1.51 o 
  -2   5  11      107.41       90.83      1.74 o 
  -1   5  11      229.93      205.43      2.24 o 
   0   5  11        2.41        0.16      1.11 o 
   1   5  11      228.74      202.83      2.24 o 
   2   5  11      108.73       92.56      1.75 o 
   3   5  11       17.73       16.72      1.26 o 
   4   5  11      123.01      129.23      2.39 o 
   5   5  11      338.88      330.93      3.69 o 
   6   5  11       40.89       39.74      2.08 o 
   7   5  11      161.40      163.82      3.29 o 
   8   5  11       66.33       70.27      3.03 o 
  -8   6  11        5.39        3.05      2.98 o 
  -7   6  11      111.18      111.49      3.80 o 
  -6   6  11       23.71       23.66      2.64 o 
  -5   6  11      256.32      254.97      3.52 o 
  -4   6  11       73.38       83.20      2.46 o 
  -3   6  11      401.42      391.23      3.58 o 
  -2   6  11       28.73       19.36      1.41 o 
  -1   6  11      212.18      220.55      2.45 o 
   0   6  11       31.31       19.17      1.56 o 
   1   6  11      210.26      216.59      2.45 o 
   2   6  11       27.89       17.77      1.55 o 
   3   6  11      401.46      394.54      3.15 o 
   4   6  11       76.10       86.13      2.02 o 
   5   6  11      251.95      253.32      3.66 o 
   6   6  11       25.67       27.72      2.22 o 
   7   6  11      112.60      115.86      3.21 o 
   8   6  11        4.41        2.09      2.84 o 
  -8   7  11      265.72      270.04      9.21 o 
  -7   7  11        0.65        0.37      2.78 o 
  -6   7  11      177.35      182.83      4.14 o 
  -5   7  11       89.01       88.68      2.65 o 
  -4   7  11      243.86      247.94      3.57 o 
  -3   7  11       23.68       22.43      1.84 o 
  -2   7  11       77.35       80.20      1.86 o 
  -1   7  11      198.45      175.48      2.26 o 
   0   7  11        4.84        2.48      1.28 o 
   1   7  11      198.33      171.23      2.57 o 
   2   7  11       80.23       85.95      1.97 o 
   3   7  11       24.78       24.97      1.67 o 
   4   7  11      247.47      252.54      3.11 o 
   5   7  11       92.57       91.06      2.39 o 
   6   7  11      175.85      182.73      3.65 o 
   7   7  11        0.36        0.64      2.74 o 
   8   7  11      263.79      253.44      6.88 o 
  -7   8  11      215.86      228.18      4.94 o 
  -6   8  11       64.74       67.75      3.52 o 
  -5   8  11      191.17      199.61      3.93 o 
  -4   8  11      135.22      136.35      3.01 o 
  -3   8  11       56.29       55.38      2.19 o 
  -2   8  11       88.29       92.48      2.04 o 
  -1   8  11       26.78       27.31      1.75 o 
   0   8  11        1.25        2.59      1.47 o 
   1   8  11       27.31       28.05      1.96 o 
   2   8  11       88.66       90.71      2.35 o 
   3   8  11       54.44       55.14      2.13 o 
   4   8  11      137.56      138.42      2.63 o 
   5   8  11      188.02      190.48      4.07 o 
   6   8  11       65.48       64.73      3.28 o 
   7   8  11      213.76      222.00      5.17 o 
  -7   9  11        9.69        7.56      3.69 o 
  -6   9  11      161.83      166.11      4.38 o 
  -5   9  11        3.71        1.66      2.39 o 
  -4   9  11      104.17      111.94      3.04 o 
  -3   9  11       84.74       86.76      2.42 o 
  -2   9  11       15.00       12.85      1.67 o 
  -1   9  11      202.27      197.04      2.86 o 
   0   9  11      151.35      147.24      2.69 o 
   1   9  11      203.35      194.55      3.13 o 
   2   9  11       14.25       13.01      1.89 o 
   3   9  11       86.43       89.08      2.74 o 
   4   9  11      103.89      109.39      3.46 o 
   5   9  11        3.60        3.34      2.70 o 
   6   9  11      157.80      161.73      4.90 o 
   7   9  11        8.44        6.55      4.06 o 
  -6  10  11        3.64        3.89      2.91 o 
  -5  10  11      121.96      122.78      3.63 o 
  -4  10  11        2.86        3.81      2.19 o 
  -3  10  11       82.98       88.92      2.53 o 
  -2  10  11      102.72      101.59      2.53 o 
  -1  10  11       38.95       33.94      2.23 o 
   0  10  11       84.25       94.70      2.37 o 
   1  10  11       39.85       36.27      2.17 o 
   2  10  11      104.82      105.11      2.63 o 
   3  10  11       78.92       85.79      2.56 o 
   4  10  11        3.09        2.46      2.74 o 
   5  10  11      120.85      125.70      4.52 o 
   6  10  11        3.88        3.19      3.59 o 
  -6  11  11      198.47      202.63     10.39 o 
  -5  11  11       30.94       28.27      3.40 o 
  -4  11  11      194.83      192.23      4.25 o 
  -3  11  11        6.06        3.36      2.64 o 
  -2  11  11      103.24      108.16      3.01 o 
  -1  11  11       16.81       17.80      2.36 o 
   0  11  11       98.50      108.81      2.69 o 
   1  11  11       17.19       20.12      2.14 o 
   2  11  11      105.61      112.51      2.97 o 
   3  11  11        5.48        3.76      2.68 o 
   4  11  11      196.20      196.22      4.82 o 
   5  11  11       29.09       26.27      4.02 o 
  -5  12  11      137.95      135.29      9.36 o 
  -4  12  11      151.00      147.58      4.17 o 
  -3  12  11      150.04      159.43      4.13 o 
  -2  12  11       18.08       16.85      2.26 o 
  -1  12  11      183.73      191.12      3.97 o 
   0  12  11        3.55        2.94      2.46 o 
   1  12  11      185.13      189.98      3.44 o 
   2  12  11       18.74       17.09      2.18 o 
   3  12  11      151.19      158.19      4.03 o 
   4  12  11      148.42      143.62      4.58 o 
  -4  13  11        8.73       12.64      4.28 o 
  -3  13  11       30.67       29.51      3.01 o 
  -2  13  11      105.60      111.14      3.70 o 
  -1  13  11       28.71       25.93      2.72 o 
   0  13  11       45.35       48.27      2.95 o 
   1  13  11       28.69       23.28      2.61 o 
   2  13  11      103.28      106.56      3.64 o 
   3  13  11       30.73       26.17      3.01 o 
   4  13  11        7.44        6.27      5.89 o 
  -2  14  11       51.35       51.17      4.39 o 
  -1  14  11       47.73       50.82      3.82 o 
   0  14  11        6.68        9.61      2.90 o 
   1  14  11       46.89       50.89      4.16 o 
   2  14  11       52.24       53.00      4.67 o 
   0   0  12     5315.49     5028.58     21.04 o 
   1   0  12     3145.36     3020.40     12.47 o 
   2   0  12     3054.83     2877.79      8.25 o 
   3   0  12      626.65      607.48      5.55 o 
   4   0  12     1415.58     1326.67      7.55 o 
   5   0  12        0.40        1.35      1.44 o 
   6   0  12       74.76       74.48      2.08 o 
   7   0  12        6.48        5.10      2.25 o 
   8   0  12        0.36        0.96      2.55 o 
  -8   1  12       35.38       38.42      3.10 o 
  -7   1  12       91.88       90.28      3.22 o 
  -6   1  12       95.88       96.84      2.65 o 
  -5   1  12      546.78      542.13      4.75 o 
  -4   1  12      105.60      106.82      2.36 o 
  -3   1  12      299.39      315.73      4.57 o 
  -2   1  12      317.82      292.02      2.66 o 
  -1   1  12     1568.89     1491.24     10.21 o 
   0   1  12     1073.55     1018.41      5.57 o 
   1   1  12     1560.83     1492.92      7.13 o 
   2   1  12      312.09      290.54      2.37 o 
   3   1  12      282.22      303.00      3.27 o 
   4   1  12      103.00      107.79      2.08 o 
   5   1  12      530.21      528.66      4.91 o 
   6   1  12       96.75       96.20      2.67 o 
   7   1  12       87.02       86.06      3.24 o 
   8   1  12       35.50       34.45      2.95 o 
  -8   2  12       46.40       50.49      3.83 o 
  -7   2  12       81.52       78.51      2.73 o 
  -6   2  12       40.42       43.48      2.29 o 
  -5   2  12       43.99       40.79      1.87 o 
  -4   2  12      208.05      201.94      2.87 o 
  -3   2  12      190.41      172.36      2.97 o 
  -2   2  12      253.36      241.30      2.75 o 
  -1   2  12      623.98      598.80      4.30 o 
   0   2  12        0.99        2.48      0.97 o 
   1   2  12      632.77      601.02      4.82 o 
   2   2  12      273.49      265.50      2.35 o 
   3   2  12      190.43      174.15      2.25 o 
   4   2  12      221.99      218.16      2.50 o 
   5   2  12       43.76       38.33      1.69 o 
   6   2  12       39.56       41.93      2.21 o 
   7   2  12       83.19       81.15      2.63 o 
   8   2  12       46.96       49.48      3.33 o 
   9   2  12       27.23       19.05      9.19 o 
  -8   3  12       11.08       12.59      3.34 o 
  -7   3  12       33.47       35.77      2.51 o 
  -6   3  12       24.91       27.51      2.29 o 
  -5   3  12      344.73      331.91      3.99 o 
  -4   3  12      136.32      127.39      2.26 o 
  -3   3  12      356.97      329.86      3.39 o 
  -2   3  12      358.36      323.86      5.11 o 
  -1   3  12      923.55      863.46      4.77 o 
   0   3  12      387.65      376.09      3.09 o 
   1   3  12      927.74      868.38      4.04 o 
   2   3  12      349.22      318.04      3.80 o 
   3   3  12      359.21      330.17      2.83 o 
   4   3  12      131.23      119.55      2.14 o 
   5   3  12      339.91      330.10      3.65 o 
   6   3  12       26.75       33.20      2.04 o 
   7   3  12       32.88       31.24      2.27 o 
   8   3  12       11.31       10.27      2.74 o 
  -8   4  12       28.82       31.38      4.15 o 
  -7   4  12       14.32       16.48      2.79 o 
  -6   4  12      334.61      317.10      4.25 o 
  -5   4  12      205.40      194.35      3.54 o 
  -4   4  12      562.19      540.46      4.01 o 
  -3   4  12      172.21      164.11      2.64 o 
  -2   4  12      997.57      931.22      5.85 o 
  -1   4  12      104.84      108.55      1.99 o 
   0   4  12     1751.80     1613.13     10.27 o 
   1   4  12      111.99      117.38      1.85 o 
   2   4  12      998.51      934.22      4.76 o 
   3   4  12      165.50      157.50      2.16 o 
   4   4  12      564.39      550.15      3.85 o 
   5   4  12      200.02      191.73      3.04 o 
   6   4  12      329.96      310.48      3.85 o 
   7   4  12       14.76       15.78      2.24 o 
   8   4  12       28.72       34.23      3.00 o 
  -8   5  12       14.25       15.01      3.15 o 
  -7   5  12      116.96      118.11      3.87 o 
  -6   5  12      113.42      116.12      3.31 o 
  -5   5  12      202.18      200.80      3.85 o 
  -4   5  12      145.63      149.15      2.92 o 
  -3   5  12      436.57      415.78      3.96 o 
  -2   5  12      254.16      249.68      2.58 o 
  -1   5  12       59.69       68.30      1.73 o 
   0   5  12      101.56       90.60      1.94 o 
   1   5  12       63.28       71.14      1.72 o 
   2   5  12      257.28      257.38      2.97 o 
   3   5  12      443.00      422.69      3.03 o 
   4   5  12      148.81      147.02      2.52 o 
   5   5  12      202.81      194.46      3.08 o 
   6   5  12      117.21      116.61      2.82 o 
   7   5  12      116.09      117.60      3.24 o 
   8   5  12       14.30       13.33      2.87 o 
  -8   6  12       51.12       47.50      5.99 o 
  -7   6  12       25.82       27.61      3.12 o 
  -6   6  12       98.73      103.71      3.60 o 
  -5   6  12       23.57       24.24      2.35 o 
  -4   6  12       87.97       83.26      2.51 o 
  -3   6  12        0.45        0.30      1.69 o 
  -2   6  12      216.13      213.99      2.49 o 
  -1   6  12       93.01       88.81      1.89 o 
   0   6  12      243.40      283.87      3.37 o 
   1   6  12       97.56       90.08      2.09 o 
   2   6  12      202.79      207.30      2.51 o 
   3   6  12        0.57        0.99      1.35 o 
   4   6  12       79.12       75.01      2.01 o 
   5   6  12       25.03       23.46      1.91 o 
   6   6  12       93.92       95.21      2.87 o 
   7   6  12       27.19       29.00      2.59 o 
   8   6  12       48.70       48.71      4.58 o 
  -7   7  12       34.00       35.96      3.21 o 
  -6   7  12       57.82       57.58      3.47 o 
  -5   7  12       16.94       17.62      2.21 o 
  -4   7  12       65.62       65.60      2.48 o 
  -3   7  12      467.30      458.29      4.00 o 
  -2   7  12        3.26        1.62      1.32 o 
  -1   7  12      123.65      129.33      2.24 o 
   0   7  12      129.28      106.92      2.33 o 
   1   7  12      120.18      130.01      2.40 o 
   2   7  12        3.61        1.62      1.58 o 
   3   7  12      465.25      457.89      3.96 o 
   4   7  12       62.04       61.13      2.10 o 
   5   7  12       17.57       16.22      2.15 o 
   6   7  12       57.06       60.01      3.04 o 
   7   7  12       33.66       35.29      3.34 o 
  -7   8  12       89.16       93.56      4.41 o 
  -6   8  12      205.88      210.60      4.95 o 
  -5   8  12      141.56      146.07      3.81 o 
  -4   8  12      191.46      186.76      3.49 o 
  -3   8  12       41.95       42.28      2.05 o 
  -2   8  12      416.86      390.99      4.60 o 
  -1   8  12      119.60      117.50      2.36 o 
   0   8  12      342.57      321.41      3.54 o 
   1   8  12      117.69      114.38      2.60 o 
   2   8  12      417.82      394.49      4.36 o 
   3   8  12       42.66       40.99      2.32 o 
   4   8  12      193.80      190.07      3.30 o 
   5   8  12      145.43      150.16      3.85 o 
   6   8  12      208.79      206.62      4.56 o 
   7   8  12       90.57       97.20      4.82 o 
  -7   9  12      100.80       91.32      6.82 o 
  -6   9  12       22.01       22.35      3.32 o 
  -5   9  12       81.61       85.58      3.46 o 
  -4   9  12       14.22       13.73      2.46 o 
  -3   9  12      533.49      538.19      5.69 o 
  -2   9  12       37.05       34.54      2.09 o 
  -1   9  12      335.21      343.59      3.76 o 
   0   9  12       25.97       26.61      1.87 o 
   1   9  12      335.51      340.75      3.77 o 
   2   9  12       38.33       35.60      2.32 o 
   3   9  12      535.83      541.73      5.08 o 
   4   9  12       12.79       13.27      2.80 o 
   5   9  12       83.67       87.90      3.77 o 
   6   9  12       22.35       25.52      4.04 o 
  -6  10  12       16.49       19.52      4.64 o 
  -5  10  12       73.25       75.83      3.55 o 
  -4  10  12      155.54      158.73      4.07 o 
  -3  10  12      170.47      171.54      3.56 o 
  -2  10  12      252.70      261.25      3.66 o 
  -1  10  12      291.55      308.83      4.05 o 
   0  10  12       39.98       42.83      2.24 o 
   1  10  12      284.40      296.81      3.93 o 
   2  10  12      255.80      263.74      3.85 o 
   3  10  12      164.65      167.07      3.22 o 
   4  10  12      153.44      152.29      4.27 o 
   5  10  12       70.97       75.57      4.18 o 
   6  10  12       16.38       16.78      9.44 o 
  -5  11  12       71.07       74.67      5.08 o 
  -4  11  12       79.51       85.50      3.93 o 
  -3  11  12       74.00       76.74      3.44 o 
  -2  11  12      110.76      118.27      3.33 o 
  -1  11  12       37.24       37.60      2.55 o 
   0  11  12      133.87      135.72      3.03 o 
   1  11  12       39.02       38.37      2.48 o 
   2  11  12      112.81      113.75      3.09 o 
   3  11  12       75.74       80.01      3.41 o 
   4  11  12       80.37       85.19      3.80 o 
   5  11  12       70.96       73.85      5.13 o 
  -4  12  12      383.23      382.69      9.28 o 
  -3  12  12      150.14      150.10      4.29 o 
  -2  12  12      318.37      324.02      4.78 o 
  -1  12  12       46.33       48.38      2.79 o 
   0  12  12       28.77       28.63      2.77 o 
   1  12  12       46.23       47.19      2.53 o 
   2  12  12      325.30      328.51      4.36 o 
   3  12  12      154.18      153.99      4.29 o 
   4  12  12      385.68      382.10      7.43 o 
  -3  13  12      125.78      130.08      7.26 o 
  -2  13  12       44.31       49.29      3.56 o 
  -1  13  12      248.79      252.76      4.82 o 
   0  13  12       32.87       33.75      2.92 o 
   1  13  12      249.27      259.04      4.55 o 
   2  13  12       42.45       46.06      3.26 o 
   3  13  12      126.00      128.47      5.67 o 
  -1  14  12       25.12       23.65      3.96 o 
   0  14  12       15.33       21.84      3.58 o 
   1  14  12       25.77       28.96      5.96 o 
   1   0  13        2.89        7.45      1.22 o 
   2   0  13       37.02       35.30      1.48 o 
   3   0  13      123.22      129.44      2.51 o 
   4   0  13       35.57       39.11      1.96 o 
   5   0  13      102.37       97.48      2.31 o 
   6   0  13       71.87       71.30      2.13 o 
   7   0  13        7.08        5.53      2.34 o 
   8   0  13       80.54       77.08      3.44 o 
  -8   1  13       50.67       49.73      3.19 o 
  -7   1  13      199.59      196.91      4.20 o 
  -6   1  13       33.87       38.25      2.27 o 
  -5   1  13      167.22      167.31      2.80 o 
  -4   1  13        5.75        4.38      1.54 o 
  -3   1  13      199.05      195.36      2.48 o 
  -2   1  13      419.09      399.46      3.19 o 
  -1   1  13      369.00      345.73      2.83 o 
   0   1  13      777.74      707.68      3.58 o 
   1   1  13      366.95      340.55      3.03 o 
   2   1  13      419.20      396.92      3.15 o 
   3   1  13      196.30      195.16      2.36 o 
   4   1  13        5.87        5.42      1.45 o 
   5   1  13      163.86      168.46      2.70 o 
   6   1  13       33.58       36.04      2.35 o 
   7   1  13      202.92      194.53      4.08 o 
   8   1  13       50.22       52.55      3.06 o 
  -8   2  13       58.91       57.99      4.10 o 
  -7   2  13       44.50       47.91      3.15 o 
  -6   2  13      301.94      291.85      4.35 o 
  -5   2  13       37.45       35.42      2.03 o 
  -4   2  13       84.93       84.75      2.31 o 
  -3   2  13       97.86       90.14      2.16 o 
  -2   2  13      354.40      356.05      4.16 o 
  -1   2  13       83.67       76.17      1.76 o 
   0   2  13      391.94      378.63      2.90 o 
   1   2  13       83.58       76.11      1.59 o 
   2   2  13      347.16      355.22      3.70 o 
   3   2  13       98.07       89.78      1.86 o 
   4   2  13       83.24       83.41      2.17 o 
   5   2  13       37.35       35.01      1.76 o 
   6   2  13      311.49      302.87      4.23 o 
   7   2  13       44.98       45.20      2.92 o 
   8   2  13       63.57       60.05      3.56 o 
  -8   3  13        5.11        6.19      3.86 o 
  -7   3  13      166.62      169.45      3.84 o 
  -6   3  13        0.86        1.71      2.12 o 
  -5   3  13      109.83      107.86      2.85 o 
  -4   3  13       30.39       28.92      1.88 o 
  -3   3  13        6.45        8.98      1.60 o 
  -2   3  13      182.13      181.66      2.67 o 
  -1   3  13       14.45       13.87      1.32 o 
   0   3  13      283.59      264.69      2.50 o 
   1   3  13       13.74       15.69      1.22 o 
   2   3  13      182.16      181.72      2.34 o 
   3   3  13        5.14        6.55      1.30 o 
   4   3  13       29.86       28.33      1.67 o 
   5   3  13      103.27      100.03      2.51 o 
   6   3  13        0.83        2.36      2.06 o 
   7   3  13      166.31      168.16      3.52 o 
   8   3  13        5.25        6.26      2.84 o 
  -8   4  13      235.79      238.52     11.21 o 
  -7   4  13        1.38        1.88      2.75 o 
  -6   4  13      309.71      306.89      4.56 o 
  -5   4  13       58.69       61.45      2.72 o 
  -4   4  13      265.33      251.56      3.63 o 
  -3   4  13      238.48      219.42      2.95 o 
  -2   4  13      242.48      220.82      2.91 o 
  -1   4  13       23.99       14.91      1.37 o 
   0   4  13       31.19       20.29      1.42 o 
   1   4  13       24.12       13.92      1.39 o 
   2   4  13      239.28      216.56      2.60 o 
   3   4  13      239.71      221.56      2.65 o 
   4   4  13      262.10      255.74      3.31 o 
   5   4  13       58.21       56.54      2.26 o 
   6   4  13      308.94      307.91      3.95 o 
   7   4  13        1.46        1.12      2.42 o 
   8   4  13      230.57      227.86      5.31 o 
  -8   5  13        4.68        2.80      5.04 o 
  -7   5  13      149.19      142.41      4.18 o 
  -6   5  13       26.24       28.21      2.82 o 
  -5   5  13      144.69      148.65      3.65 o 
  -4   5  13        9.77       13.38      1.93 o 
  -3   5  13       23.65       35.33      1.74 o 
  -2   5  13       50.47       47.60      1.72 o 
  -1   5  13      137.39      106.47      2.07 o 
   0   5  13        3.22        8.00      1.38 o 
   1   5  13      135.43      106.13      2.03 o 
   2   5  13       50.79       50.38      1.65 o 
   3   5  13       25.02       38.35      1.59 o 
   4   5  13        9.71       13.69      1.68 o 
   5   5  13      146.59      150.56      2.96 o 
   6   5  13       26.41       28.30      2.24 o 
   7   5  13      155.63      153.61      3.57 o 
   8   5  13        4.85        4.40      3.87 o 
  -7   6  13        0.17       -0.80      3.20 o 
  -6   6  13      113.35      117.26      3.93 o 
  -5   6  13       44.88       44.39      2.60 o 
  -4   6  13      165.06      169.35      3.25 o 
  -3   6  13       73.06       63.97      2.14 o 
  -2   6  13      123.81      126.33      2.16 o 
  -1   6  13       51.79       46.89      1.78 o 
   0   6  13        1.19        2.65      1.51 o 
   1   6  13       51.96       47.16      1.83 o 
   2   6  13      124.74      126.76      2.32 o 
   3   6  13       73.64       66.24      1.97 o 
   4   6  13      168.57      174.30      2.96 o 
   5   6  13       44.53       43.60      2.17 o 
   6   6  13      114.66      115.56      3.08 o 
   7   6  13        0.15        0.13      2.42 o 
  -7   7  13      101.03       96.10      4.15 o 
  -6   7  13        7.18        5.17      2.94 o 
  -5   7  13      308.92      306.63      4.60 o 
  -4   7  13        2.52        3.48      2.05 o 
  -3   7  13      249.80      243.97      3.11 o 
  -2   7  13        1.82        1.95      1.46 o 
  -1   7  13       32.01       36.73      1.72 o 
   0   7  13       57.93       53.54      2.04 o 
   1   7  13       31.04       34.79      1.80 o 
   2   7  13        1.86        1.01      1.64 o 
   3   7  13      252.81      252.04      3.26 o 
   4   7  13        2.61        3.49      1.93 o 
   5   7  13      311.02      301.75      4.26 o 
   6   7  13        7.32        6.50      2.57 o 
   7   7  13       97.34       98.67      3.87 o 
  -7   8  13       84.24       80.20      6.74 o 
  -6   8  13      113.20      115.76      4.21 o 
  -5   8  13       55.98       55.22      3.43 o 
  -4   8  13      280.93      302.09      4.11 o 
  -3   8  13       43.18       46.64      2.16 o 
  -2   8  13      132.95      136.84      2.83 o 
  -1   8  13       16.98       19.31      1.71 o 
   0   8  13        2.45        3.53      1.81 o 
   1   8  13       17.04       17.68      1.85 o 
   2   8  13      134.90      142.90      3.04 o 
   3   8  13       42.85       47.70      2.36 o 
   4   8  13      286.74      298.09      4.23 o 
   5   8  13       55.82       57.88      3.80 o 
   6   8  13      116.38      126.43      4.35 o 
   7   8  13       84.19       82.14      8.06 o 
  -6   9  13       95.50       98.11      4.43 o 
  -5   9  13      403.18      411.46      5.83 o 
  -4   9  13       12.34       13.64      2.22 o 
  -3   9  13      343.58      350.07      4.42 o 
  -2   9  13       45.18       48.93      2.26 o 
  -1   9  13       44.26       41.68      2.12 o 
   0   9  13       95.27       98.75      2.75 o 
   1   9  13       45.37       40.75      2.08 o 
   2   9  13       44.63       48.47      2.48 o 
   3   9  13      347.19      357.12      4.43 o 
   4   9  13       12.34       15.52      2.84 o 
   5   9  13      410.09      425.17      6.42 o 
   6   9  13       95.13       98.73      4.86 o 
  -6  10  13       28.06       26.75      4.84 o 
  -5  10  13        1.86        1.91      3.00 o 
  -4  10  13       58.14       55.52      3.33 o 
  -3  10  13      102.41      105.99      3.10 o 
  -2  10  13       17.56       17.92      2.11 o 
  -1  10  13       12.26       12.16      2.12 o 
   0  10  13        2.68        2.45      2.14 o 
   1  10  13       11.89       11.19      2.09 o 
   2  10  13       18.96       17.55      2.26 o 
   3  10  13      101.52      104.41      2.92 o 
   4  10  13       58.53       58.73      3.34 o 
   5  10  13        1.97        1.48      3.46 o 
  -5  11  13       13.36       16.12      6.41 o 
  -4  11  13       39.97       42.58      3.56 o 
  -3  11  13       61.48       64.55      3.42 o 
  -2  11  13       49.37       52.66      2.83 o 
  -1  11  13        2.43        4.79      2.32 o 
   0  11  13        0.00        0.55      2.56 o 
   1  11  13        2.17        3.18      2.28 o 
   2  11  13       49.01       52.24      2.63 o 
   3  11  13       58.05       63.40      3.47 o 
   4  11  13       40.04       38.54      3.80 o 
   5  11  13       14.13       12.70      9.56 o 
  -4  12  13      148.42      146.00     13.40 o 
  -3  12  13       46.49       49.87      3.75 o 
  -2  12  13        1.01        2.32      2.59 o 
  -1  12  13        9.89       15.84      2.68 o 
   0  12  13        3.01        2.95      2.59 o 
   1  12  13        9.73       14.64      2.33 o 
   2  12  13        0.72        1.29      2.34 o 
   3  12  13       46.32       51.68      3.48 o 
  -3  13  13       42.06       50.20     11.31 o 
  -2  13  13       25.78       21.27      5.45 o 
  -1  13  13      138.79      138.35      4.45 o 
   0  13  13        0.55        1.52      3.30 o 
   1  13  13      139.87      140.23      4.23 o 
   2  13  13       25.89       25.06      4.10 o 
   3  13  13       40.64       36.18      9.64 o 
   0   0  14      107.17      116.37      3.11 o 
   1   0  14      557.40      543.68      3.35 o 
   2   0  14       94.05       90.93      1.81 o 
   3   0  14       41.40       37.91      1.62 o 
   4   0  14      448.57      438.43      4.00 o 
   5   0  14      292.19      301.36      3.62 o 
   6   0  14      297.40      297.82      4.63 o 
   7   0  14        7.12        7.75      2.55 o 
   8   0  14       86.73       86.38      4.26 o 
  -8   1  14        7.73        7.36      3.83 o 
  -7   1  14        6.62        7.66      2.61 o 
  -6   1  14       94.29       96.13      2.95 o 
  -5   1  14      291.05      288.70      3.55 o 
  -4   1  14      219.00      215.66      2.93 o 
  -3   1  14      482.23      478.91      3.75 o 
  -2   1  14       21.15       26.42      1.50 o 
  -1   1  14     1841.52     1756.33      8.16 o 
   0   1  14        4.64        3.97      1.35 o 
   1   1  14     1851.41     1767.26      6.81 o 
   2   1  14       19.52       23.34      1.43 o 
   3   1  14      486.77      487.37      3.38 o 
   4   1  14      215.32      202.85      3.12 o 
   5   1  14      290.33      285.41      3.53 o 
   6   1  14       91.09       91.35      2.83 o 
   7   1  14        7.62        8.63      2.61 o 
   8   1  14        7.13        4.14      3.03 o 
  -8   2  14       34.06       34.35      7.17 o 
  -7   2  14       11.96       12.57      3.33 o 
  -6   2  14      172.23      176.44      4.15 o 
  -5   2  14      547.54      521.75      5.42 o 
  -4   2  14      420.25      420.50      3.88 o 
  -3   2  14      577.12      549.71      4.20 o 
  -2   2  14      696.39      684.90      4.26 o 
  -1   2  14     1072.09     1017.08      6.33 o 
   0   2  14      856.07      847.07      7.37 o 
   1   2  14     1066.06     1020.80      5.84 o 
   2   2  14      712.31      701.81      4.19 o 
   3   2  14      572.22      557.22      3.76 o 
   4   2  14      424.78      420.20      3.97 o 
   5   2  14      545.07      513.62      5.10 o 
   6   2  14      166.01      168.02      3.55 o 
   7   2  14       11.15        9.53      2.83 o 
   8   2  14       32.27       30.83      3.72 o 
  -8   3  14       41.00       37.87     10.29 o 
  -7   3  14      212.43      228.73      4.86 o 
  -6   3  14       33.96       33.97      2.63 o 
  -5   3  14      319.00      324.24      4.49 o 
  -4   3  14      110.58      113.06      2.65 o 
  -3   3  14      335.09      313.44      3.60 o 
  -2   3  14      170.30      173.35      2.73 o 
  -1   3  14      347.09      335.44      3.30 o 
   0   3  14      263.54      260.37      2.72 o 
   1   3  14      370.24      349.56      3.53 o 
   2   3  14      174.41      173.83      2.54 o 
   3   3  14      352.34      332.93      3.22 o 
   4   3  14      113.66      116.14      2.53 o 
   5   3  14      325.32      322.44      4.01 o 
   6   3  14       34.77       33.33      2.54 o 
   7   3  14      216.43      222.71      4.19 o 
   8   3  14       42.59       46.95      4.76 o 
  -7   4  14       90.93       93.17      4.22 o 
  -6   4  14       12.74       12.77      2.53 o 
  -5   4  14       54.45       56.01      2.82 o 
  -4   4  14      300.53      296.60      4.15 o 
  -3   4  14       94.72       86.82      2.31 o 
  -2   4  14      876.79      829.55      5.23 o 
  -1   4  14      110.79      107.94      2.20 o 
   0   4  14     1131.09     1066.05      6.80 o 
   1   4  14      104.88      103.50      2.18 o 
   2   4  14      892.38      850.76      5.10 o 
   3   4  14       91.25       85.34      2.10 o 
   4   4  14      310.35      303.31      3.91 o 
   5   4  14       51.43       53.53      2.31 o 
   6   4  14       13.40       13.71      2.25 o 
   7   4  14       89.64       92.81      3.30 o 
   8   4  14       13.10       10.78      4.74 o 
  -7   5  14       23.62       24.94      3.30 o 
  -6   5  14      126.23      120.85      3.79 o 
  -5   5  14       85.46       84.04      3.09 o 
  -4   5  14       87.39       85.96      2.67 o 
  -3   5  14      424.76      415.48      3.72 o 
  -2   5  14      229.06      219.47      2.90 o 
  -1   5  14      242.14      245.01      3.14 o 
   0   5  14      562.93      532.19      4.71 o 
   1   5  14      248.12      252.92      3.04 o 
   2   5  14      226.69      210.70      2.75 o 
   3   5  14      420.66      413.58      3.61 o 
   4   5  14       84.53       83.39      2.44 o 
   5   5  14       83.57       79.97      2.47 o 
   6   5  14      123.75      122.19      3.07 o 
   7   5  14       25.50       28.37      2.75 o 
  -7   6  14      132.79      126.48      4.52 o 
  -6   6  14      196.93      208.50      4.88 o 
  -5   6  14       31.84       30.29      2.60 o 
  -4   6  14       73.89       80.01      2.64 o 
  -3   6  14      320.35      298.96      3.67 o 
  -2   6  14       83.24       82.92      2.32 o 
  -1   6  14      481.58      427.52      3.66 o 
   0   6  14       54.18       49.78      1.94 o 
   1   6  14      480.90      421.60      3.93 o 
   2   6  14       80.35       83.25      2.35 o 
   3   6  14      323.32      301.49      3.41 o 
   4   6  14       74.84       80.44      2.48 o 
   5   6  14       33.66       34.46      2.34 o 
   6   6  14      201.30      216.12      5.22 o 
   7   6  14      133.34      129.06      4.43 o 
  -7   7  14       34.01       37.48      4.63 o 
  -6   7  14      132.00      145.07      4.52 o 
  -5   7  14       33.07       38.69      2.72 o 
  -4   7  14      116.18      120.91      2.94 o 
  -3   7  14      314.48      306.00      3.70 o 
  -2   7  14      163.89      159.99      2.74 o 
  -1   7  14      132.77      129.96      2.52 o 
   0   7  14       95.73       90.97      2.39 o 
   1   7  14      131.97      131.60      2.69 o 
   2   7  14      159.53      155.28      2.92 o 
   3   7  14      310.78      297.90      3.67 o 
   4   7  14      114.10      123.32      3.20 o 
   5   7  14       32.94       34.82      2.70 o 
   6   7  14      130.82      138.22      3.91 o 
   7   7  14       33.07       36.96      4.59 o 
  -6   8  14       83.65       79.07      3.89 o 
  -5   8  14        5.35        5.97      3.14 o 
  -4   8  14       91.61       89.41      2.82 o 
  -3   8  14       76.85       78.62      2.66 o 
  -2   8  14      226.70      220.64      3.81 o 
  -1   8  14        1.34        0.87      1.72 o 
   0   8  14      195.49      202.01      3.14 o 
   1   8  14        1.80        2.81      1.89 o 
   2   8  14      222.74      229.32      3.68 o 
   3   8  14       77.11       80.36      2.62 o 
   4   8  14       87.43       85.40      2.85 o 
   5   8  14        5.39        5.83      3.28 o 
   6   8  14       84.71       85.46      4.08 o 
  -6   9  14       32.06       29.87      5.00 o 
  -5   9  14       47.35       53.44      3.41 o 
  -4   9  14       33.23       35.72      2.54 o 
  -3   9  14      131.15      137.34      3.17 o 
  -2   9  14        1.74        1.37      2.13 o 
  -1   9  14       78.95       78.26      2.89 o 
   0   9  14       57.88       57.13      2.44 o 
   1   9  14       78.12       74.94      2.48 o 
   2   9  14        1.97        3.23      2.07 o 
   3   9  14      134.10      139.02      3.15 o 
   4   9  14       35.86       36.39      2.76 o 
   5   9  14       47.74       49.84      3.85 o 
   6   9  14       34.08       37.28      7.38 o 
  -5  10  14       52.60       55.00      7.67 o 
  -4  10  14       36.41       39.69      3.28 o 
  -3  10  14      135.32      135.17      3.66 o 
  -2  10  14      237.97      241.34      4.03 o 
  -1  10  14       24.55       22.98      2.35 o 
   0  10  14      209.89      216.30      3.91 o 
   1  10  14       26.26       26.70      2.27 o 
   2  10  14      243.93      249.10      3.88 o 
   3  10  14      134.36      132.62      3.25 o 
   4  10  14       36.31       36.94      3.40 o 
   5  10  14       51.30       45.53      6.03 o 
  -4  11  14        5.88        5.91      5.20 o 
  -3  11  14      198.53      200.75      5.16 o 
  -2  11  14       85.62       88.15      3.50 o 
  -1  11  14      575.46      580.07      6.07 o 
   0  11  14       50.70       50.30      3.04 o 
   1  11  14      573.68      582.96      5.79 o 
   2  11  14       85.18       85.48      2.95 o 
   3  11  14      199.85      202.29      4.80 o 
   4  11  14        5.15        6.62      4.00 o 
  -3  12  14       17.94       12.77      6.78 o 
  -2  12  14      107.06      111.13      4.13 o 
  -1  12  14       50.29       53.65      3.27 o 
   0  12  14       57.03       59.15      3.21 o 
   1  12  14       52.59       52.37      3.27 o 
   2  12  14      106.20      113.12      3.43 o 
   3  12  14       19.03       15.86      4.65 o 
  -1  13  14      122.31      130.63      7.09 o 
   0  13  14       74.26       77.92      4.49 o 
   1  13  14      121.09      133.46      6.15 o 
   1   0  15      161.06      160.03      2.21 o 
   2   0  15      226.59      211.50      2.43 o 
   3   0  15       16.52       14.55      1.54 o 
   4   0  15       43.09       43.40      2.03 o 
   5   0  15       87.26       95.22      2.61 o 
   6   0  15       74.25       75.41      3.37 o 
   7   0  15      302.99      300.28      5.40 o 
   8   0  15       53.97       51.14      5.85 o 
  -8   1  15       16.51       17.86      5.19 o 
  -7   1  15      281.22      281.97      5.30 o 
  -6   1  15        4.61        5.50      2.23 o 
  -5   1  15       85.61       86.13      2.40 o 
  -4   1  15       16.50       15.75      1.79 o 
  -3   1  15       23.52       25.37      1.71 o 
  -2   1  15        7.49        6.79      1.42 o 
  -1   1  15      134.27      128.79      2.37 o 
   0   1  15       59.76       55.88      1.65 o 
   1   1  15      132.72      128.53      2.23 o 
   2   1  15        8.33        7.98      1.35 o 
   3   1  15       22.21       22.85      1.53 o 
   4   1  15       15.94       13.10      1.92 o 
   5   1  15       84.98       82.19      2.47 o 
   6   1  15        5.22        5.40      2.30 o 
   7   1  15      287.83      285.56      4.97 o 
   8   1  15       19.54       22.80      5.36 o 
  -7   2  15      120.24      116.03      4.29 o 
  -6   2  15      302.07      300.46      4.45 o 
  -5   2  15      109.16      110.68      2.98 o 
  -4   2  15      131.23      130.56      2.54 o 
  -3   2  15      132.89      123.79      2.39 o 
  -2   2  15       54.62       48.85      1.87 o 
  -1   2  15       70.56       74.56      2.14 o 
   0   2  15       90.12       79.94      1.99 o 
   1   2  15       71.91       75.72      1.98 o 
   2   2  15       56.21       47.79      1.73 o 
   3   2  15      128.90      122.34      2.20 o 
   4   2  15      130.34      130.98      2.85 o 
   5   2  15      102.54      101.72      3.01 o 
   6   2  15      300.46      299.55      4.28 o 
   7   2  15      117.96      118.72      3.79 o 
  -7   3  15       41.11       42.38      3.19 o 
  -6   3  15      254.44      264.51      4.69 o 
  -5   3  15      266.67      283.71      4.66 o 
  -4   3  15      105.77      107.55      2.50 o 
  -3   3  15       39.59       38.49      1.94 o 
  -2   3  15       12.13       15.05      1.74 o 
  -1   3  15       16.34       16.38      1.63 o 
   0   3  15       67.45       79.45      2.14 o 
   1   3  15       16.25       15.50      1.67 o 
   2   3  15       12.04       13.65      1.64 o 
   3   3  15       39.87       40.70      1.93 o 
   4   3  15      102.04      104.02      2.45 o 
   5   3  15      258.61      274.08      4.36 o 
   6   3  15      250.24      255.34      4.26 o 
   7   3  15       40.59       39.45      3.28 o 
  -7   4  15       57.07       55.53      4.28 o 
  -6   4  15       26.44       28.10      3.23 o 
  -5   4  15       81.09       80.20      3.32 o 
  -4   4  15       44.94       43.87      2.67 o 
  -3   4  15       21.42       23.21      1.69 o 
  -2   4  15      113.07      104.74      2.38 o 
  -1   4  15       51.23       45.79      2.02 o 
   0   4  15        4.70        3.50      1.72 o 
   1   4  15       52.20       43.92      1.86 o 
   2   4  15      112.87      107.02      2.28 o 
   3   4  15       20.50       20.38      1.60 o 
   4   4  15       45.90       47.00      2.49 o 
   5   4  15       80.20       81.57      2.89 o 
   6   4  15       29.46       30.10      2.63 o 
   7   4  15       57.06       61.00      3.33 o 
  -7   5  15        6.45        8.18      4.08 o 
  -6   5  15      443.91      447.99      5.76 o 
  -5   5  15       40.38       38.43      2.99 o 
  -4   5  15      174.06      172.29      3.53 o 
  -3   5  15      239.51      238.59      3.12 o 
  -2   5  15       32.76       28.92      2.03 o 
  -1   5  15       37.77       36.44      2.02 o 
   0   5  15        5.84        7.55      1.69 o 
   1   5  15       38.22       38.79      1.88 o 
   2   5  15       33.21       29.46      1.82 o 
   3   5  15      243.34      236.47      2.90 o 
   4   5  15      174.67      178.20      3.28 o 
   5   5  15       38.22       37.53      2.44 o 
   6   5  15      441.56      444.62      5.18 o 
   7   5  15        6.72        6.69      3.37 o 
  -7   6  15       53.22       54.08      5.49 o 
  -6   6  15       22.46       20.43      3.25 o 
  -5   6  15      234.36      235.00      4.33 o 
  -4   6  15       34.06       33.39      2.14 o 
  -3   6  15      177.39      189.06      3.40 o 
  -2   6  15       47.61       41.86      2.07 o 
  -1   6  15       12.25        9.09      1.70 o 
   0   6  15       55.70       51.73      2.16 o 
   1   6  15       11.87        8.21      1.65 o 
   2   6  15       47.77       42.78      2.14 o 
   3   6  15      177.42      188.55      3.14 o 
   4   6  15       35.48       34.10      2.34 o 
   5   6  15      236.21      236.45      3.76 o 
   6   6  15       24.64       25.07      2.75 o 
   7   6  15       52.98       56.38      4.78 o 
  -6   7  15      157.50      164.42      4.84 o 
  -5   7  15      202.22      204.41      4.28 o 
  -4   7  15      117.68      120.92      3.07 o 
  -3   7  15      185.45      180.21      3.39 o 
  -2   7  15       41.35       41.97      2.65 o 
  -1   7  15        3.60        7.45      1.82 o 
   0   7  15       33.44       32.42      2.19 o 
   1   7  15        3.42        5.23      1.84 o 
   2   7  15       40.66       43.13      2.34 o 
   3   7  15      188.65      182.28      3.13 o 
   4   7  15      119.89      126.15      3.36 o 
   5   7  15      206.21      205.83      4.24 o 
   6   7  15      159.04      165.74      4.83 o 
  -6   8  15       62.31       65.10      5.63 o 
  -5   8  15      123.61      118.14      3.88 o 
  -4   8  15       45.67       46.33      2.75 o 
  -3   8  15      238.36      231.41      3.77 o 
  -2   8  15       17.54       15.14      2.38 o 
  -1   8  15        9.13        9.93      2.00 o 
   0   8  15        3.28        4.61      1.89 o 
   1   8  15        9.52       11.71      2.15 o 
   2   8  15       18.49       16.58      2.32 o 
   3   8  15      239.46      233.48      3.74 o 
   4   8  15       46.43       46.99      2.70 o 
   5   8  15      122.24      115.82      4.60 o 
   6   8  15       61.33       68.05      6.64 o 
  -5   9  15       72.66       72.72      6.46 o 
  -4   9  15       34.21       33.36      2.68 o 
  -3   9  15       21.78       21.00      2.38 o 
  -2   9  15       56.15       59.09      2.95 o 
  -1   9  15       26.94       28.12      2.83 o 
   0   9  15       32.30       36.24      2.30 o 
   1   9  15       27.20       28.78      2.52 o 
   2   9  15       56.62       60.28      2.77 o 
   3   9  15       22.69       23.90      2.55 o 
   4   9  15       33.42       32.06      2.76 o 
   5   9  15       76.67       72.92      6.46 o 
  -4  10  15       87.16       87.96      5.85 o 
  -3  10  15      154.61      164.60      3.93 o 
  -2  10  15       22.42       26.70      2.61 o 
  -1  10  15       20.88       24.34      2.75 o 
   0  10  15        0.65        0.95      2.10 o 
   1  10  15       21.23       23.34      2.51 o 
   2  10  15       23.03       25.59      2.49 o 
   3  10  15      155.15      160.98      3.45 o 
   4  10  15       87.70       90.24      4.44 o 
  -4  11  15      134.48      138.77     12.86 o 
  -3  11  15      260.78      269.54     11.34 o 
  -2  11  15       45.70       50.19      3.25 o 
  -1  11  15       60.32       64.28      3.56 o 
   0  11  15       35.15       35.68      2.96 o 
   1  11  15       60.06       63.98      3.28 o 
   2  11  15       45.55       51.01      2.95 o 
   3  11  15      257.63      276.46      6.51 o 
   4  11  15      131.78      139.50     14.31 o 
  -2  12  15       63.53       74.25      6.16 o 
  -1  12  15       11.25       15.68      4.18 o 
   0  12  15       20.81       16.22      3.36 o 
   1  12  15       10.97       14.11      3.66 o 
   2  12  15       62.37       69.96      3.99 o 
   0   0  16        0.62        1.40      2.23 o 
   1   0  16      580.61      562.22      3.96 o 
   2   0  16        0.26        0.48      1.43 o 
   3   0  16      124.08      123.96      2.30 o 
   4   0  16        2.06        2.27      1.87 o 
   5   0  16      301.11      304.45      3.93 o 
   6   0  16        0.53        1.32      2.72 o 
   7   0  16        2.62        4.11      3.07 o 
  -7   1  16       28.22       30.78      3.50 o 
  -6   1  16       18.18       17.00      2.72 o 
  -5   1  16       41.37       42.99      2.33 o 
  -4   1  16      145.85      142.70      2.69 o 
  -3   1  16       94.75       95.93      2.25 o 
  -2   1  16      254.52      258.25      3.23 o 
  -1   1  16      130.66      129.09      2.33 o 
   0   1  16      452.56      441.92      3.53 o 
   1   1  16      130.82      130.81      2.33 o 
   2   1  16      258.42      263.55      2.96 o 
   3   1  16       93.57       96.58      2.19 o 
   4   1  16      148.08      148.88      2.92 o 
   5   1  16       40.90       42.32      2.32 o 
   6   1  16       19.11       19.47      2.99 o 
   7   1  16       28.17       31.29      3.34 o 
  -7   2  16       15.27       12.16      4.15 o 
  -6   2  16       50.97       55.26      2.95 o 
  -5   2  16      325.25      321.59      4.17 o 
  -4   2  16       58.91       59.75      2.11 o 
  -3   2  16      223.72      223.94      3.08 o 
  -2   2  16       27.77       29.41      1.96 o 
  -1   2  16      558.58      536.90      4.46 o 
   0   2  16        3.54        3.79      1.63 o 
   1   2  16      559.61      529.56      4.12 o 
   2   2  16       27.78       27.86      1.76 o 
   3   2  16      221.36      221.91      3.13 o 
   4   2  16       58.85       60.21      2.42 o 
   5   2  16      321.86      320.03      4.56 o 
   6   2  16       50.73       54.73      3.00 o 
   7   2  16       16.97       14.56      3.32 o 
  -7   3  16      346.00      337.91      7.66 o 
  -6   3  16       76.72       70.88      3.01 o 
  -5   3  16      148.52      147.86      3.26 o 
  -4   3  16      391.89      391.06      4.36 o 
  -3   3  16       93.33       92.67      2.45 o 
  -2   3  16      615.12      608.75      4.59 o 
  -1   3  16      147.83      142.43      2.93 o 
   0   3  16      945.51      919.21      5.83 o 
   1   3  16      149.87      145.15      2.73 o 
   2   3  16      612.07      611.70      4.54 o 
   3   3  16       94.06       90.32      2.47 o 
   4   3  16      385.93      384.87      4.27 o 
   5   3  16      149.47      143.90      3.54 o 
   6   3  16       74.93       72.09      3.10 o 
   7   3  16      346.06      330.25      6.07 o 
  -7   4  16      300.71      313.64      9.45 o 
  -6   4  16       27.30       26.53      3.25 o 
  -5   4  16      316.04      325.61      6.65 o 
  -4   4  16       69.27       68.72      2.73 o 
  -3   4  16      301.14      314.49      3.56 o 
  -2   4  16      147.67      140.89      2.88 o 
  -1   4  16      203.18      218.79      3.25 o 
   0   4  16      251.66      247.42      3.39 o 
   1   4  16      209.57      221.87      3.25 o 
   2   4  16      149.25      145.17      2.77 o 
   3   4  16      311.26      321.54      3.50 o 
   4   4  16       70.16       66.48      2.64 o 
   5   4  16      324.91      332.79      4.93 o 
   6   4  16       27.66       26.15      2.93 o 
   7   4  16      306.67      318.32      5.94 o 
  -6   5  16      336.83      348.05      5.65 o 
  -5   5  16       22.24       21.71      2.66 o 
  -4   5  16      339.76      343.82      4.30 o 
  -3   5  16       75.05       73.75      2.48 o 
  -2   5  16      226.26      224.73      3.44 o 
  -1   5  16       56.51       56.07      2.22 o 
   0   5  16      215.71      217.04      3.29 o 
   1   5  16       57.61       57.88      2.21 o 
   2   5  16      224.29      229.30      3.30 o 
   3   5  16       73.70       73.82      2.37 o 
   4   5  16      338.34      346.90      4.56 o 
   5   5  16       21.74       19.88      2.53 o 
   6   5  16      338.76      339.37      5.69 o 
  -6   6  16       13.58       13.95      3.55 o 
  -5   6  16       70.72       70.61      3.15 o 
  -4   6  16       93.80       91.78      3.01 o 
  -3   6  16      684.75      683.88      9.73 o 
  -2   6  16      226.15      216.44      3.35 o 
  -1   6  16      757.35      755.94      6.08 o 
   0   6  16      237.28      220.41      3.35 o 
   1   6  16      751.08      759.75      7.53 o 
   2   6  16      226.37      216.40      3.41 o 
   3   6  16      672.17      674.54      5.35 o 
   4   6  16       93.94       96.50      3.29 o 
   5   6  16       65.03       67.74      3.00 o 
   6   6  16       13.64       14.00      4.05 o 
  -6   7  16      244.84      275.48     15.93 o 
  -5   7  16       12.40       11.86      2.71 o 
  -4   7  16      159.83      158.47      3.96 o 
  -3   7  16       22.75       24.12      2.39 o 
  -2   7  16      198.02      189.36      3.77 o 
  -1   7  16       50.29       54.06      2.51 o 
   0   7  16      205.68      199.24      3.70 o 
   1   7  16       50.96       53.17      2.50 o 
   2   7  16      199.70      192.43      3.58 o 
   3   7  16       23.16       24.57      2.42 o 
   4   7  16      165.48      163.94      3.90 o 
   5   7  16       12.35       12.20      2.68 o 
   6   7  16      251.60      270.89     16.05 o 
  -5   8  16        2.27        1.50      3.56 o 
  -4   8  16       78.18       72.57      3.04 o 
  -3   8  16      278.98      272.11      4.41 o 
  -2   8  16       24.52       28.48      2.73 o 
  -1   8  16      152.44      153.26      3.16 o 
   0   8  16        3.89        3.64      2.21 o 
   1   8  16      149.01      150.02      3.47 o 
   2   8  16       23.72       26.17      2.53 o 
   3   8  16      273.81      277.48      4.13 o 
   4   8  16       77.70       73.04      3.17 o 
   5   8  16        2.77        2.12      3.97 o 
  -5   9  16        8.41        7.25      8.73 o 
  -4   9  16       84.26       86.23      3.33 o 
  -3   9  16        6.90        8.58      2.55 o 
  -2   9  16      320.37      330.83      5.15 o 
  -1   9  16       67.82       70.17      3.15 o 
   0   9  16      304.38      324.78      4.50 o 
   1   9  16       67.38       72.43      3.04 o 
   2   9  16      316.00      327.37      5.36 o 
   3   9  16        7.20        7.96      2.59 o 
   4   9  16       79.98       81.63      4.15 o 
   5   9  16        8.63       11.66      6.52 o 
  -4  10  16       42.25       41.26      6.92 o 
  -3  10  16      110.49      106.26      4.51 o 
  -2  10  16      192.97      198.15      4.21 o 
  -1  10  16       11.55        7.83      2.67 o 
   0  10  16      512.18      534.10      6.71 o 
   1  10  16       12.42        9.79      2.60 o 
   2  10  16      192.18      196.83      3.96 o 
   3  10  16      110.94      107.04      3.59 o 
   4  10  16       41.29       43.55      6.12 o 
  -2  11  16       49.28       49.24      5.92 o 
  -1  11  16       60.67       67.89      4.18 o 
   0  11  16        2.28        3.00      3.25 o 
   1  11  16       59.38       65.10      3.71 o 
   2  11  16       47.16       41.60      3.98 o 
   3  11  16       25.36       29.67      9.54 o 
   1   0  17      200.65      202.02      2.79 o 
   2   0  17        0.89        1.46      1.60 o 
   3   0  17      200.48      208.74      3.20 o 
   4   0  17       81.12       81.34      2.78 o 
   5   0  17      216.64      226.22      3.50 o 
   6   0  17       53.39       53.18      3.35 o 
   7   0  17      179.34      167.81      6.72 o 
  -7   1  17       13.66       13.03      5.40 o 
  -6   1  17       96.69       97.89      4.06 o 
  -5   1  17       21.75       26.34      2.57 o 
  -4   1  17      251.53      270.51      3.80 o 
  -3   1  17       33.15       32.63      1.99 o 
  -2   1  17      153.64      161.44      2.77 o 
  -1   1  17       90.90       89.25      2.28 o 
   0   1  17       13.69       14.60      1.70 o 
   1   1  17       90.94       92.45      2.22 o 
   2   1  17      153.29      159.32      2.73 o 
   3   1  17       33.17       33.08      2.18 o 
   4   1  17      246.72      262.60      3.69 o 
   5   1  17       22.52       29.30      2.73 o 
   6   1  17       92.13       96.38      3.85 o 
   7   1  17       13.01        9.39      6.71 o 
  -7   2  17       76.93       74.47      6.31 o 
  -6   2  17        4.44        4.40      2.53 o 
  -5   2  17        3.70        3.03      2.29 o 
  -4   2  17       59.00       59.49      2.30 o 
  -3   2  17        7.42        7.82      1.82 o 
  -2   2  17       76.35       83.05      2.47 o 
  -1   2  17       12.52       12.70      1.79 o 
   0   2  17       35.96       40.86      2.00 o 
   1   2  17       12.52       13.57      1.84 o 
   2   2  17       76.70       82.23      2.51 o 
   3   2  17        8.02        6.82      2.01 o 
   4   2  17       59.71       60.01      2.55 o 
   5   2  17        2.58        2.52      2.31 o 
   6   2  17        4.65        2.90      2.51 o 
   7   2  17       81.96       77.49      7.85 o 
  -6   3  17      121.60      128.31      3.69 o 
  -5   3  17      285.79      285.99      4.39 o 
  -4   3  17       81.11       83.81      2.82 o 
  -3   3  17       25.64       23.00      2.00 o 
  -2   3  17      182.59      177.63      3.04 o 
  -1   3  17        2.88        4.17      1.98 o 
   0   3  17      332.53      323.66      3.76 o 
   1   3  17        2.81        3.26      1.80 o 
   2   3  17      186.48      175.80      3.15 o 
   3   3  17       25.71       24.04      2.14 o 
   4   3  17       81.04       84.78      3.01 o 
   5   3  17      288.71      284.19      4.51 o 
   6   3  17      123.45      127.99      3.77 o 
  -6   4  17       46.90       51.03      3.10 o 
  -5   4  17      348.26      355.65      4.82 o 
  -4   4  17       71.62       77.59      2.67 o 
  -3   4  17      158.16      159.38      3.06 o 
  -2   4  17       48.73       53.15      2.26 o 
  -1   4  17      117.45      119.40      2.82 o 
   0   4  17       46.10       53.41      2.28 o 
   1   4  17      119.40      118.17      2.70 o 
   2   4  17       49.14       54.18      2.27 o 
   3   4  17      160.73      159.46      3.07 o 
   4   4  17       72.45       73.93      2.80 o 
   5   4  17      342.33      353.68      5.00 o 
   6   4  17       47.02       52.27      3.08 o 
  -6   5  17      222.56      220.10      5.55 o 
  -5   5  17      137.03      144.18      3.66 o 
  -4   5  17       26.78       27.89      2.48 o 
  -3   5  17       35.31       36.96      2.47 o 
  -2   5  17       11.75       10.87      2.10 o 
  -1   5  17        3.12        3.27      1.97 o 
   0   5  17        6.83        8.77      1.99 o 
   1   5  17        3.25        3.46      1.96 o 
   2   5  17       12.91       11.71      2.11 o 
   3   5  17       34.72       38.57      2.43 o 
   4   5  17       25.03       28.22      2.40 o 
   5   5  17      137.45      144.07      3.79 o 
   6   5  17      219.88      216.68      4.84 o 
  -6   6  17       40.20       40.91     10.75 o 
  -5   6  17      215.88      214.14      4.61 o 
  -4   6  17       16.12       15.28      2.41 o 
  -3   6  17      233.79      244.85      4.07 o 
  -2   6  17        6.87        6.64      2.08 o 
  -1   6  17        4.92        5.24      1.93 o 
   0   6  17        0.55        0.49      2.00 o 
   1   6  17        5.23        5.71      2.11 o 
   2   6  17        6.66        7.38      2.11 o 
   3   6  17      234.77      245.81      3.76 o 
   4   6  17       15.56       16.73      2.41 o 
   5   6  17      212.70      214.77      4.79 o 
   6   6  17       39.26       38.09      7.34 o 
  -5   7  17       15.93       18.44      3.24 o 
  -4   7  17        6.51        5.30      2.79 o 
  -3   7  17        6.63        8.04      2.36 o 
  -2   7  17        9.53        9.65      2.44 o 
  -1   7  17      101.01      104.18      3.00 o 
   0   7  17        6.92        5.94      2.18 o 
   1   7  17      101.65      105.09      3.22 o 
   2   7  17       10.54       10.14      2.58 o 
   3   7  17        6.95        8.03      2.41 o 
   4   7  17        8.07        5.60      2.72 o 
   5   7  17       15.53       16.22      3.21 o 
  -5   8  17       32.13       31.31      9.95 o 
  -4   8  17        3.81        5.23      2.84 o 
  -3   8  17       65.00       64.70      3.07 o 
  -2   8  17       60.97       61.40      2.97 o 
  -1   8  17       33.13       33.34      2.64 o 
   0   8  17       65.75       68.51      3.03 o 
   1   8  17       33.93       37.88      2.66 o 
   2   8  17       60.28       61.61      3.11 o 
   3   8  17       67.20       63.39      3.03 o 
   4   8  17        3.70        5.40      3.15 o 
   5   8  17       33.05       26.94      7.03 o 
  -4   9  17      199.91      201.18      9.95 o 
  -3   9  17       43.97       40.99      3.07 o 
  -2   9  17      117.64      121.62      3.75 o 
  -1   9  17       53.01       58.07      3.27 o 
   0   9  17       41.02       42.81      2.71 o 
   1   9  17       52.67       57.48      3.24 o 
   2   9  17      117.08      121.28      3.90 o 
   3   9  17       43.20       42.23      3.34 o 
   4   9  17      199.41      194.92     17.94 o 
  -3  10  17       74.92       80.12      5.54 o 
  -2  10  17        6.20        3.72      3.79 o 
  -1  10  17       85.73       85.59      3.46 o 
   0  10  17        6.65        7.92      2.90 o 
   1  10  17       84.52       85.75      3.51 o 
   2  10  17        5.98        7.74      3.58 o 
   3  10  17       71.32       75.00      4.92 o 
   0   0  18      266.18      254.48      4.24 o 
   1   0  18        1.16        1.66      1.68 o 
   2   0  18      359.91      356.75      3.84 o 
   3   0  18        6.04        6.38      1.87 o 
   4   0  18      556.04      550.59      5.26 o 
   5   0  18       51.98       50.56      2.72 o 
   6   0  18       70.40       64.18      4.49 o 
  -6   1  18        2.18        1.56      4.63 o 
  -5   1  18      200.37      196.17      4.08 o 
  -4   1  18        5.02        6.55      2.14 o 
  -3   1  18       76.19       73.32      2.44 o 
  -2   1  18      102.23      105.44      2.63 o 
  -1   1  18      128.02      122.22      2.73 o 
   0   1  18      191.00      189.86      3.13 o 
   1   1  18      128.98      123.11      2.54 o 
   2   1  18      104.37      108.67      2.53 o 
   3   1  18       80.46       80.40      2.80 o 
   4   1  18        5.79        5.60      2.24 o 
   5   1  18      201.28      199.74      4.56 o 
   6   1  18        2.65        2.91      3.47 o 
  -6   2  18       29.81       29.45      3.80 o 
  -5   2  18       14.34       14.67      2.53 o 
  -4   2  18      112.82      110.54      2.84 o 
  -3   2  18       90.22       97.08      2.71 o 
  -2   2  18      102.98      101.65      2.77 o 
  -1   2  18      225.12      227.30      3.40 o 
   0   2  18      134.65      133.41      2.96 o 
   1   2  18      235.09      230.97      3.31 o 
   2   2  18      106.87      107.98      2.67 o 
   3   2  18       97.07      100.53      2.99 o 
   4   2  18      113.24      110.32      3.15 o 
   5   2  18       13.47       14.31      2.66 o 
   6   2  18       29.91       25.59      4.31 o 
  -6   3  18        7.36        5.90      3.62 o 
  -5   3  18       67.21       64.06      3.18 o 
  -4   3  18       38.43       38.55      2.55 o 
  -3   3  18      242.64      245.74      3.67 o 
  -2   3  18      103.94      109.20      2.77 o 
  -1   3  18      581.59      581.30      5.40 o 
   0   3  18      130.60      137.17      2.94 o 
   1   3  18      583.00      588.13      4.99 o 
   2   3  18      106.01      111.88      2.81 o 
   3   3  18      250.43      242.23      3.79 o 
   4   3  18       37.86       38.23      2.71 o 
   5   3  18       68.58       64.58      3.29 o 
   6   3  18        6.38        3.28      3.51 o 
  -6   4  18       34.74       30.51      4.51 o 
  -5   4  18      145.44      140.63      3.36 o 
  -4   4  18       44.98       45.38      2.65 o 
  -3   4  18      378.09      376.87      4.35 o 
  -2   4  18      145.43      140.99      3.03 o 
  -1   4  18      480.16      489.86      5.10 o 
   0   4  18      542.07      530.95      5.58 o 
   1   4  18      484.03      496.20      4.74 o 
   2   4  18      144.37      140.60      3.04 o 
   3   4  18      373.85      375.41      4.52 o 
   4   4  18       40.11       39.52      2.91 o 
   5   4  18      141.37      132.66      3.75 o 
   6   4  18       31.95       29.38      4.00 o 
  -5   5  18       15.82       18.51      2.80 o 
  -4   5  18      239.07      249.06      4.15 o 
  -3   5  18       94.35      100.00      3.07 o 
  -2   5  18      151.32      151.41      3.12 o 
  -1   5  18       62.36       58.78      2.49 o 
   0   5  18      129.63      132.28      3.07 o 
   1   5  18       63.66       59.96      2.62 o 
   2   5  18      153.62      155.11      3.20 o 
   3   5  18      101.22      106.12      3.25 o 
   4   5  18      243.49      247.77      4.48 o 
   5   5  18       18.30       19.64      3.10 o 
  -5   6  18       13.70       10.43      5.49 o 
  -4   6  18      113.66      117.38      3.85 o 
  -3   6  18      250.71      246.12      4.25 o 
  -2   6  18      118.18      122.78      3.19 o 
  -1   6  18      193.73      199.57      3.42 o 
   0   6  18      124.65      124.84      3.02 o 
   1   6  18      191.48      197.72      3.74 o 
   2   6  18      125.01      125.98      3.37 o 
   3   6  18      244.76      246.88      4.24 o 
   4   6  18      120.68      123.79      4.08 o 
   5   6  18       15.21       13.03      4.54 o 
  -4   7  18      342.28      339.58      5.81 o 
  -3   7  18      290.43      288.63      4.43 o 
  -2   7  18      343.27      349.76      5.74 o 
  -1   7  18      136.47      134.55      3.42 o 
   0   7  18      246.13      244.21      4.15 o 
   1   7  18      135.65      137.74      3.65 o 
   2   7  18      333.51      341.00      5.06 o 
   3   7  18      289.44      298.51      4.68 o 
   4   7  18      333.58      334.69      6.04 o 
  -4   8  18      137.22      140.31      7.43 o 
  -3   8  18      272.33      276.49      5.27 o 
  -2   8  18       63.08       65.84      3.23 o 
  -1   8  18      268.09      271.54      4.92 o 
   0   8  18        1.10        1.41      2.52 o 
   1   8  18      267.05      268.25      4.91 o 
   2   8  18       64.87       69.13      3.43 o 
   3   8  18      273.92      282.13      5.70 o 
   4   8  18      140.24      152.14      7.40 o 
  -3   9  18      111.26      115.11      5.46 o 
  -2   9  18      106.54      108.70      5.37 o 
  -1   9  18       13.20       15.78      2.96 o 
   0   9  18      116.04      115.64      3.43 o 
   1   9  18       13.82       15.82      2.83 o 
   2   9  18      109.87      110.80      4.98 o 
   3   9  18      109.12      112.33      6.21 o 
  -1  10  18       23.67       21.74      6.33 o 
   0  10  18       36.97       41.92     10.13 o 
   1  10  18       21.59       20.88      5.24 o 
   1   0  19        0.51        1.46      2.07 o 
   2   0  19        5.44        3.65      2.08 o 
   3   0  19        0.91        1.22      2.21 o 
   4   0  19       53.96       49.64      2.77 o 
   5   0  19       23.74       25.12      3.40 o 
  -5   1  19       35.72       38.14      2.84 o 
  -4   1  19      127.45      127.97      3.23 o 
  -3   1  19       87.43       92.97      2.77 o 
  -2   1  19       15.87       17.33      2.25 o 
  -1   1  19      289.37      290.93      3.70 o 
   0   1  19        0.21        0.98      2.05 o 
   1   1  19      291.41      297.68      4.04 o 
   2   1  19       15.67       17.49      2.07 o 
   3   1  19       90.22       93.19      3.05 o 
   4   1  19      126.23      124.42      3.40 o 
   5   1  19       38.09       42.21      3.34 o 
  -5   2  19       33.89       33.84      3.06 o 
  -4   2  19      132.71      138.62      3.58 o 
  -3   2  19       38.97       40.18      2.48 o 
  -2   2  19      149.54      156.48      3.04 o 
  -1   2  19       52.99       59.00      2.52 o 
   0   2  19      170.17      163.54      3.28 o 
   1   2  19       52.47       58.22      2.41 o 
   2   2  19      152.84      150.94      3.12 o 
   3   2  19       39.43       40.28      2.64 o 
   4   2  19      133.09      136.55      3.90 o 
   5   2  19       33.83       36.78      3.12 o 
  -5   3  19       76.43       78.60      4.24 o 
  -4   3  19       19.78       22.36      2.64 o 
  -3   3  19        8.47        7.52      2.13 o 
  -2   3  19       11.46       14.84      2.16 o 
  -1   3  19       13.86       15.95      2.23 o 
   0   3  19        2.69        2.94      1.98 o 
   1   3  19       14.31       15.64      2.03 o 
   2   3  19       11.41       12.01      2.27 o 
   3   3  19        8.22        8.18      2.26 o 
   4   3  19       18.84       19.26      2.88 o 
   5   3  19       78.10       78.39      4.22 o 
  -5   4  19       16.97       17.45      3.56 o 
  -4   4  19       12.09       12.10      2.51 o 
  -3   4  19      194.38      190.66      3.89 o 
  -2   4  19       15.63       15.67      2.22 o 
  -1   4  19       42.54       44.65      2.63 o 
   0   4  19        1.98        3.07      2.17 o 
   1   4  19       42.97       44.48      2.54 o 
   2   4  19       16.05       14.97      2.26 o 
   3   4  19      196.24      192.68      4.09 o 
   4   4  19       12.88       12.65      2.75 o 
   5   4  19       16.43       13.68      4.13 o 
  -5   5  19      322.09      333.85      8.57 o 
  -4   5  19       96.50      102.41      3.30 o 
  -3   5  19      128.25      131.97      3.48 o 
  -2   5  19      131.26      130.66      3.13 o 
  -1   5  19       11.82        8.50      2.19 o 
   0   5  19       86.23       85.04      2.84 o 
   1   5  19       12.44        8.49      2.18 o 
   2   5  19      130.57      134.81      3.18 o 
   3   5  19      131.55      133.79      4.04 o 
   4   5  19       95.39      101.24      3.63 o 
   5   5  19      328.64      340.94     17.57 o 
  -4   6  19       78.96       84.13      5.78 o 
  -3   6  19       17.32       20.52      2.93 o 
  -2   6  19       36.93       40.65      2.80 o 
  -1   6  19       97.10      105.71      2.99 o 
   0   6  19        0.16        0.48      2.51 o 
   1   6  19       96.50      107.86      3.14 o 
   2   6  19       38.27       41.38      2.85 o 
   3   6  19       16.80       17.41      3.12 o 
   4   6  19       83.46       81.40      6.54 o 
  -3   7  19       19.48       19.65      3.71 o 
  -2   7  19       96.04       92.21      3.48 o 
  -1   7  19      129.93      134.90      3.62 o 
   0   7  19       11.23       10.98      2.41 o 
   1   7  19      128.65      135.07      3.83 o 
   2   7  19       97.10       99.04      3.56 o 
   3   7  19       18.57       20.95      3.90 o 
  -3   8  19       29.14       29.99      9.62 o 
  -2   8  19       93.90       99.76      5.91 o 
  -1   8  19       29.25       35.01      3.77 o 
   0   8  19      193.52      199.26      4.32 o 
   1   8  19       28.83       32.29      4.00 o 
   2   8  19       91.14       97.84      4.92 o 
   3   8  19       28.66       30.60     11.09 o 
  -1   9  19        5.01        6.33      6.52 o 
   0   9  19       42.64       48.34     10.76 o 
   1   9  19        4.89        2.67      6.23 o 
   0   0  20        0.26        0.64      3.01 o 
   1   0  20        4.50        3.05      2.24 o 
   2   0  20       48.33       44.55      3.03 o 
   3   0  20       11.26        9.76      2.40 o 
   4   0  20      264.80      272.01      4.54 o 
   5   0  20       10.92       17.66      9.81 o 
  -5   1  20      153.65      157.00      6.52 o 
  -4   1  20      108.74      110.92      3.43 o 
  -3   1  20       59.04       62.33      3.02 o 
  -2   1  20       60.35       60.43      2.77 o 
  -1   1  20      268.49      269.21      4.06 o 
   0   1  20      100.96      100.86      2.76 o 
   1   1  20      269.82      271.17      4.07 o 
   2   1  20       60.79       59.73      3.13 o 
   3   1  20       59.16       64.17      2.89 o 
   4   1  20      108.58      113.95      3.47 o 
   5   1  20      151.24      155.82      6.55 o 
  -5   2  20      126.40      130.94      5.64 o 
  -4   2  20      238.31      238.82      4.82 o 
  -3   2  20       30.40       31.21      2.56 o 
  -2   2  20      204.40      207.53      3.50 o 
  -1   2  20       35.57       35.38      2.37 o 
   0   2  20      165.83      163.89      3.39 o 
   1   2  20       34.34       36.16      2.30 o 
   2   2  20      206.04      207.67      3.79 o 
   3   2  20       31.14       31.03      2.73 o 
   4   2  20      235.05      238.75      5.10 o 
   5   2  20      128.58      127.84      7.08 o 
  -4   3  20       10.80        9.06      3.47 o 
  -3   3  20       77.31       76.47      2.86 o 
  -2   3  20       53.62       56.20      2.52 o 
  -1   3  20       54.21       49.87      2.56 o 
   0   3  20       33.63       37.16      2.51 o 
   1   3  20       56.80       52.75      2.63 o 
   2   3  20       54.64       60.03      2.66 o 
   3   3  20       78.00       75.24      2.97 o 
   4   3  20       11.49       10.14      3.85 o 
  -4   4  20       54.32       52.75      4.19 o 
  -3   4  20        4.41        4.21      2.47 o 
  -2   4  20      177.15      181.27      3.57 o 
  -1   4  20       62.74       68.71      2.89 o 
   0   4  20      319.04      325.41      4.31 o 
   1   4  20       60.89       61.95      2.86 o 
   2   4  20      182.23      186.82      3.61 o 
   3   4  20        3.99        6.43      2.65 o 
   4   4  20       53.55       58.60      5.25 o 
  -4   5  20        0.26       -1.34      8.96 o 
  -3   5  20      277.90      274.99      5.05 o 
  -2   5  20        6.27        5.15      2.25 o 
  -1   5  20      210.95      204.06      3.87 o 
   0   5  20       11.82       10.81      2.49 o 
   1   5  20      212.29      209.76      3.94 o 
   2   5  20        6.39        5.76      2.30 o 
   3   5  20      275.89      277.34      6.03 o 
   4   5  20        0.31        1.06      9.31 o 
  -3   6  20       10.28       11.19      6.50 o 
  -2   6  20      109.78      115.60      4.45 o 
  -1   6  20       15.63       17.15      2.68 o 
   0   6  20      243.39      246.11      4.57 o 
   1   6  20       15.40       17.06      2.63 o 
   2   6  20      114.19      112.98      4.08 o 
   3   6  20       11.10        9.57      9.58 o 
  -2   7  20       30.72       26.51      9.78 o 
  -1   7  20      299.21      306.81      8.38 o 
   0   7  20       37.25       39.22      3.84 o 
   1   7  20      305.08      315.57      8.46 o 
   2   7  20       29.67       32.92     10.88 o 
  -1   8  20        3.99        3.05      8.98 o 
   0   8  20      499.55      505.88     11.26 o 
   1   8  20        4.24        2.94      8.88 o 
   1   0  21       48.28       51.52      2.95 o 
   2   0  21        0.02        0.65      2.97 o 
   3   0  21       44.97       45.20      3.41 o 
   4   0  21       77.30       69.39      5.25 o 
  -4   1  21       11.33       19.19      6.69 o 
  -3   1  21      110.44      103.88      4.82 o 
  -2   1  21       54.03       56.50      2.94 o 
  -1   1  21       89.00       90.22      3.05 o 
   0   1  21       64.86       70.36      2.81 o 
   1   1  21       89.33       89.45      3.03 o 
   2   1  21       53.43       58.77      3.30 o 
   3   1  21      111.62      104.22      4.85 o 
   4   1  21       11.63       14.98      5.09 o 
  -4   2  21       30.04       31.47      6.94 o 
  -3   2  21       26.08       24.28      3.47 o 
  -2   2  21       30.77       35.24      2.61 o 
  -1   2  21       25.83       25.84      2.47 o 
   0   2  21       50.10       53.25      2.57 o 
   1   2  21       25.94       25.54      2.59 o 
   2   2  21       32.32       34.94      3.00 o 
   3   2  21       25.03       21.99      3.64 o 
   4   2  21       28.83       25.34     10.35 o 
  -3   3  21        5.42        7.90      4.12 o 
  -2   3  21       21.67       22.04      2.43 o 
  -1   3  21        3.54        3.40      2.30 o 
   0   3  21       15.74       15.41      2.48 o 
   1   3  21        3.30        2.49      2.36 o 
   2   3  21       22.00       21.28      2.58 o 
   3   3  21        4.70        2.34      4.14 o 
  -3   4  21        0.25        0.65      4.99 o 
  -2   4  21       41.72       47.56      3.16 o 
  -1   4  21      130.41      141.41      3.33 o 
   0   4  21      125.45      131.20      3.49 o 
   1   4  21      131.44      139.24      3.44 o 
   2   4  21       40.25       41.68      3.71 o 
   3   4  21        0.21        1.05      6.78 o 
  -2   5  21       48.69       46.85      4.53 o 
  -1   5  21       38.14       40.79      3.36 o 
   0   5  21        0.06        2.17      3.40 o 
   1   5  21       38.35       38.89      3.86 o 
   2   5  21       48.89       52.62      7.32 o 
  -1   6  21        8.67        8.83      6.19 o 
   0   6  21        0.75        3.00      4.21 o 
   1   6  21        8.88       13.92      8.47 o 
   0   0  22        4.99        5.54      3.76 o 
   1   0  22      183.65      190.26      5.71 o 
   2   0  22       71.38       76.51      5.41 o 
  -2   1  22       93.36       94.80      8.19 o 
  -1   1  22      103.55      105.52      4.61 o 
   0   1  22       35.20       34.01      2.86 o 
   1   1  22      105.19      110.64      4.66 o 
   2   1  22      100.10       98.84      8.28 o 
  -2   2  22       35.12       34.49      5.43 o 
  -1   2  22      138.29      144.58      4.98 o 
   0   2  22        0.40        1.45      3.04 o 
   1   2  22      134.20      143.97      5.39 o 
   2   2  22       36.68       37.78      6.86 o 
  -2   3  22      157.60      158.19      6.56 o 
  -1   3  22       51.45       53.16      3.75 o 
   0   3  22      316.04      321.93      5.35 o 
   1   3  22       53.19       53.81      4.80 o 
   2   3  22      160.79      157.17      7.66 o 
  -1   4  22       99.29       96.84      4.84 o 
   0   4  22        7.21        6.00      4.58 o 
   1   4  22       94.90       88.24      5.92 o 
                                                 
